# Supplementary material for: Identification and functional analysis of long intergenic noncoding RNA genes in porcine pre-implantation embryonic development
Source: Sci Rep. 2016 Dec 6;6:38333. doi: 10.1038/srep38333 (PMC5138625; doi:10.1038/srep38333)
Supplement: Supplementary Dataset 2 [file srep38333-s3.xls]

## Sheet: Molecular Function
Identification and functional analysis of long intergenic noncoding RNA genes in porcine pre-implantation embryonic development Jingyu Li, Zhengling Gao, Xingyu Wang, Hongbo Liu, Yan Zhang, Zhonghua Liu
Supplementary Table S2. GO analysis of these neighboring protein-coding genes of pig lincRNAs.
Category	Term	Count	%	PValue	Fold Enrichment	Bonferroni	Benjamini	FDR
GOTERM_MF_FAT	GO:0030528~transcription regulator activity	102	11.2957	0.000996132	1.35789	0.568788	0.568788	1.52878
GOTERM_MF_FAT	GO:0003677~DNA binding	146	16.1683	0.00151818	1.26074	0.722607	0.473318	2.32122
GOTERM_MF_FAT	GO:0010843~promoter binding	10	1.10742	0.00182633	3.53135	0.786226	0.402068	2.78618
GOTERM_MF_FAT	GO:0003700~transcription factor activity	68	7.53045	0.00377433	1.40385	0.958892	0.549722	5.67783
GOTERM_MF_FAT	GO:0043565~sequence-specific DNA binding	45	4.98339	0.00718239	1.49224	0.997721	0.703812	10.5442
GOTERM_MF_FAT	GO:0016563~transcription activator activity	33	3.65449	0.007525	1.62011	0.998297	0.654416	11.0202
GOTERM_MF_FAT	GO:0016564~transcription repressor activity	26	2.87929	0.0144346	1.65616	0.999995	0.82676	20.1288
GOTERM_MF_FAT	GO:0004385~guanylate kinase activity	4	0.442968	0.0148647	7.31952	0.999997	0.794025	20.666
GOTERM_MF_FAT	GO:0003702~RNA polymerase II transcription factor activity	21	2.32558	0.0190826	1.73239	1	0.835825	25.7573
GOTERM_MF_FAT	GO:0008270~zinc ion binding	135	14.9502	0.024208	1.17584	1	0.873599	31.5325
GOTERM_MF_FAT	GO:0051082~unfolded protein binding	12	1.3289	0.02741	2.10038	1	0.881454	34.9243
GOTERM_MF_FAT	GO:0003723~RNA binding	48	5.31561	0.0308022	1.34565	1	0.889251	38.3457
GOTERM_MF_FAT	GO:0046914~transition metal ion binding	157	17.3865	0.0461515	1.13472	1	0.953469	51.8282

## Sheet: Cellular Component
Category	Term	Count	%	PValue	Fold Enrichment	Bonferroni	Benjamini	FDR
GOTERM_CC_FAT	GO:0005654~nucleoplasm	69	7.6412	2.62722e-05	1.67216	0.011805	0.011805	0.0372894
GOTERM_CC_FAT	GO:0044451~nucleoplasm part	46	5.09413	0.000210348	1.77159	0.0907067	0.0464313	0.298196
GOTERM_CC_FAT	GO:0043233~organelle lumen	117	12.9568	0.000215158	1.37408	0.0926817	0.0319007	0.305004
GOTERM_CC_FAT	GO:0031981~nuclear lumen	96	10.6312	0.000352261	1.41514	0.147217	0.0390304	0.498908
GOTERM_CC_FAT	GO:0031974~membrane-enclosed lumen	117	12.9568	0.000457068	1.34743	0.186689	0.040486	0.646898
GOTERM_CC_FAT	GO:0070013~intracellular organelle lumen	113	12.5138	0.000464769	1.35769	0.189516	0.0344146	0.657764
GOTERM_CC_FAT	GO:0005667~transcription factor complex	22	2.43632	0.000832297	2.23924	0.313641	0.0523452	1.17506
GOTERM_CC_FAT	GO:0009986~cell surface	29	3.21152	0.00359411	1.78122	0.803573	0.184075	4.98294
GOTERM_CC_FAT	GO:0005730~nucleolus	45	4.98339	0.0259561	1.37802	0.999993	0.733075	31.1567
GOTERM_CC_FAT	GO:0019898~extrinsic to membrane	33	3.65449	0.0377051	1.42786	1	0.823993	42.0513
GOTERM_CC_FAT	GO:0030530~heterogeneous nuclear ribonucleoprotein complex	4	0.442968	0.0422926	5.02931	1	0.830629	45.8521
GOTERM_CC_FAT	GO:0005876~spindle microtubule	5	0.55371	0.0443126	3.68527	1	0.818631	47.451
GOTERM_CC_FAT	GO:0043232~intracellular non-membrane-bounded organelle	139	15.3931	0.0475135	1.14448	1	0.815949	49.8951
GOTERM_CC_FAT	GO:0043228~non-membrane-bounded organelle	139	15.3931	0.0475135	1.14448	1	0.815949	49.8951
