# Supplementary material for: Identification and functional analysis of long intergenic noncoding RNA genes in porcine pre-implantation embryonic development
Source: Sci Rep. 2016 Dec 6;6:38333. doi: 10.1038/srep38333 (PMC5138625; doi:10.1038/srep38333)
Supplement: Supplementary Dataset 3 [file srep38333-s4.xls]

## Sheet: 8Cell GO
Identification and functional analysis of long intergenic noncoding RNA genes in porcine pre-implantation embryonic development Jingyu Li, Zhengling Gao, Xingyu Wang, Hongbo Liu, Yan Zhang, Zhonghua Liu
Supplementary Table S3. GO analysis of each developmental stage specific modules.
Category	Term	Count	%	PValue	Genes	List Total	Pop Hits	Pop Total	Fold Enrichment	Bonferroni	Benjamini	FDR
GOTERM_BP_FAT	GO:0000279~M phase	17	4.21836	0.00423454	CEP120, PDS5B, NEK2, DSN1, CETN3, ANLN, ILF3, UBR2, MLH3, CEP55, CDC27, CD2AP, NCAPD2, SLC26A8, NEK9, TNKS, TDRD1	314	329	13528	2.22616	0.998426	0.998426	6.81901
GOTERM_BP_FAT	GO:0006367~transcription initiation from RNA polymerase II promoter	7	1.73697	0.00480545	TAF2, MED30, TAF12, GTF2A1, TAF5, MED12, GTF2B	314	68	13528	4.43499	0.999342	0.974354	7.70419
GOTERM_BP_FAT	GO:0007049~cell cycle	30	7.44417	0.00735545	CEP120, NEK2, CETN3, ANLN, CEP55, MLH3, SENP5, DAXX, CD2AP, SESN1, VPS4B, TLK1, TNKS, TDRD1, CKAP2, TAF2, PDS5B, DSN1, RBL1, ILF3, UBR2, CDC27, NCAPD2, EP300, ERBB2IP, SLC26A8, UBA3, NEK9, DST, KCTD11	314	776	13528	1.66557	0.999987	0.976317	11.5623
GOTERM_BP_FAT	GO:0006352~transcription initiation	7	1.73697	0.0124451	TAF2, MED30, TAF12, GTF2A1, TAF5, MED12, GTF2B	314	83	13528	3.63349	1	0.991451	18.814
GOTERM_BP_FAT	GO:0022403~cell cycle phase	18	4.4665	0.016159	TAF2, CEP120, PDS5B, DSN1, NEK2, CETN3, ANLN, ILF3, UBR2, MLH3, CEP55, CDC27, CD2AP, NCAPD2, SLC26A8, NEK9, TNKS, TDRD1	314	414	13528	1.87317	1	0.992957	23.7487
GOTERM_BP_FAT	GO:0030258~lipid modification	6	1.48883	0.0216354	SOAT2, ETFDH, PEX13, PI4KB, AGK, ALG13	314	69	13528	3.74633	1	0.996092	30.5135
GOTERM_BP_FAT	GO:0016573~histone acetylation	5	1.24069	0.0246314	EPC1, BRPF1, ING3, EP300, TAF12	314	48	13528	4.48779	1	0.995569	33.9713
GOTERM_BP_FAT	GO:0070271~protein complex biogenesis	20	4.96278	0.0255857	STK16, TAF2, SYT1, DARS, TAF5, MED12, DGKH, ANLN, CD2AP, GTF2B, SRC, SOD2, TAPBP, MED30, TAF12, GTF2A1, GOPC, PEX13, NRG1, GEMIN5	314	505	13528	1.70625	1	0.992757	35.0383
GOTERM_BP_FAT	GO:0006461~protein complex assembly	20	4.96278	0.0255857	STK16, TAF2, SYT1, DARS, TAF5, MED12, DGKH, ANLN, CD2AP, GTF2B, SRC, SOD2, TAPBP, MED30, TAF12, GTF2A1, GOPC, PEX13, NRG1, GEMIN5	314	505	13528	1.70625	1	0.992757	35.0383
GOTERM_BP_FAT	GO:0016192~vesicle-mediated transport	22	5.45906	0.0269665	RAB2B, ABCA7, STX7, STX2, NCALD, COPZ1, MYO1F, SYT6, PI4KB, SRC, MON2, TAPBP, HOOK1, SYP, LMBR1L, GOPC, VPS4B, LRP6, VPS13A, SYTL2, AP4B1, GGA2	314	576	13528	1.64552	1	0.990146	36.5535
GOTERM_BP_FAT	GO:0021511~spinal cord patterning	3	0.744417	0.0302205	RAB23, RELN, NKX6-1	314	12	13528	10.7707	1	0.990604	39.994
GOTERM_BP_FAT	GO:0006473~protein amino acid acetylation	5	1.24069	0.031918	EPC1, BRPF1, ING3, EP300, TAF12	314	52	13528	4.14258	1	0.988727	41.7184
GOTERM_BP_FAT	GO:0007017~microtubule-based process	12	2.97767	0.0337522	KIF14, HOOK1, KIF24, CEP120, NEK2, TEKT1, CETN3, KIF18B, TNKS, PEX13, KIF3C, DST	314	253	13528	2.04345	1	0.987118	43.5292
GOTERM_BP_FAT	GO:0065003~macromolecular complex assembly	24	5.95533	0.0355635	CLNS1A, STK16, TAF2, SYT1, SOAT2, DARS, TAF5, MED12, DGKH, ANLN, GTF2B, CD2AP, SRC, SOD2, TAPBP, MED30, TAF12, GTF2A1, HIST2H2BF, GOPC, PEX13, NRG1, HIST1H3I, GEMIN5	314	665	13528	1.55487	1	0.985545	45.2655
GOTERM_BP_FAT	GO:0051186~cofactor metabolic process	10	2.48139	0.0377494	HMOX2, DBT, MDH1B, NFE2L1, GLO1, GCLM, HIBADH, MMAB, COQ5, SOD2	314	195	13528	2.20937	1	0.984711	47.294
GOTERM_BP_FAT	GO:0022402~cell cycle process	21	5.21092	0.039271	TAF2, CEP120, PDS5B, DSN1, NEK2, CETN3, UBR2, ANLN, ILF3, MLH3, CEP55, CDC27, SESN1, CD2AP, DAXX, NCAPD2, SLC26A8, NEK9, TNKS, DST, TDRD1	314	565	13528	1.60131	1	0.982792	48.664
GOTERM_BP_FAT	GO:0006351~transcription, DNA-dependent	13	3.22581	0.0393991	TAF2, POLR3K, TAF5, MED12, AFF4, GTF2B, TCERG1, TAF12, MED30, GTF2A1, NFE2L1, NFIL3, MYNN	314	292	13528	1.91807	1	0.978098	48.7779
GOTERM_BP_FAT	GO:0006884~cell volume homeostasis	3	0.744417	0.0404254	CLNS1A, ANXA7, CLCN6	314	14	13528	9.23203	1	0.975079	49.6811
GOTERM_BP_FAT	GO:0051301~cell division	13	3.22581	0.0420267	PDS5B, STX2, NEK2, DSN1, CETN3, ANLN, CEP55, SENP5, CD2AP, DAXX, NCAPD2, VPS4B, NEK9	314	295	13528	1.89856	1	0.973432	51.0606
GOTERM_BP_FAT	GO:0032774~RNA biosynthetic process	13	3.22581	0.0429564	TAF2, POLR3K, TAF5, MED12, AFF4, GTF2B, TCERG1, TAF12, MED30, GTF2A1, NFE2L1, NFIL3, MYNN	314	296	13528	1.89215	1	0.970247	51.845
GOTERM_BP_FAT	GO:0048665~neuron fate specification	3	0.744417	0.0459463	FOXA1, TLX3, NKX6-1	314	15	13528	8.61656	1	0.972041	54.2886
GOTERM_BP_FAT	GO:0006366~transcription from RNA polymerase II promoter	11	2.72953	0.046262	TAF2, TCERG1, MED30, TAF12, GTF2A1, TAF5, AFF4, MED12, NFE2L1, NFIL3, GTF2B	314	234	13528	2.02526	1	0.967635	54.5397
GOTERM_BP_FAT	GO:0043543~protein amino acid acylation	5	1.24069	0.0499088	EPC1, BRPF1, ING3, EP300, TAF12	314	60	13528	3.59023	1	0.970975	57.3479
GOTERM_BP_FAT	GO:0006869~lipid transport	8	1.98511	0.0515729	SOAT2, ABCA7, OSBPL3, OSBPL8, OSBPL7, VPS4B, SLC27A6, APOL6	314	145	13528	2.37698	1	0.969852	58.5743
GOTERM_BP_FAT	GO:0046488~phosphatidylinositol metabolic process	3	0.744417	0.0577477	PIP5KL1, PIP5K1A, PI4KB	314	17	13528	7.60285	1	0.976941	62.8416
GOTERM_BP_FAT	GO:0051276~chromosome organization	18	4.4665	0.0588544	ING3, PDS5B, TAF5, NEK2, RBL1, MLH3, NCAPD2, EPC1, BRPF1, EP300, TAF12, HIST2H2BF, TLK1, ACIN1, JMJD1C, KDM4A, SETD2, HIST1H3I	314	485	13528	1.59895	1	0.975038	63.5613
GOTERM_BP_FAT	GO:0016570~histone modification	7	1.73697	0.0639782	EPC1, BRPF1, ING3, EP300, TAF12, KDM4A, SETD2	314	122	13528	2.47196	1	0.979096	66.7261
GOTERM_BP_FAT	GO:0043933~macromolecular complex subunit organization	24	5.95533	0.064386	CLNS1A, STK16, TAF2, SYT1, SOAT2, DARS, TAF5, MED12, DGKH, ANLN, GTF2B, CD2AP, SRC, SOD2, TAPBP, MED30, TAF12, GTF2A1, HIST2H2BF, GOPC, PEX13, NRG1, HIST1H3I, GEMIN5	314	710	13528	1.45632	1	0.976461	66.9666
GOTERM_BP_FAT	GO:0000280~nuclear division	10	2.48139	0.0701566	PDS5B, NEK2, DSN1, CETN3, NEK9, ANLN, CEP55, CD2AP, CDC27, NCAPD2	314	220	13528	1.95831	1	0.98077	70.1987
GOTERM_BP_FAT	GO:0007067~mitosis	10	2.48139	0.0701566	PDS5B, NEK2, DSN1, CETN3, NEK9, ANLN, CEP55, CD2AP, CDC27, NCAPD2	314	220	13528	1.95831	1	0.98077	70.1987
GOTERM_BP_FAT	GO:0016569~covalent chromatin modification	7	1.73697	0.0723709	EPC1, BRPF1, ING3, EP300, TAF12, KDM4A, SETD2	314	126	13528	2.39349	1	0.980553	71.3581
GOTERM_BP_FAT	GO:0010876~lipid localization	8	1.98511	0.0724894	SOAT2, ABCA7, OSBPL3, OSBPL8, OSBPL7, VPS4B, SLC27A6, APOL6	314	157	13528	2.1953	1	0.977967	71.419
GOTERM_BP_FAT	GO:0019941~modification-dependent protein catabolic process	20	4.96278	0.0748437	USP5, UBR2, TOPORS, SENP5, UBE2Q2, CDC27, OTUB2, CD2AP, USP19, ISG15, BTBD1, KLHL15, KLHL9, UBA3, USP12, USP48, FBXW11, ASB7, KLHL20, RNF111	314	574	13528	1.50114	1	0.978003	72.6027
GOTERM_BP_FAT	GO:0043632~modification-dependent macromolecule catabolic process	20	4.96278	0.0748437	USP5, UBR2, TOPORS, SENP5, UBE2Q2, CDC27, OTUB2, CD2AP, USP19, ISG15, BTBD1, KLHL15, KLHL9, UBA3, USP12, USP48, FBXW11, ASB7, KLHL20, RNF111	314	574	13528	1.50114	1	0.978003	72.6027
GOTERM_BP_FAT	GO:0000087~M phase of mitotic cell cycle	10	2.48139	0.0765762	PDS5B, NEK2, DSN1, CETN3, NEK9, ANLN, CEP55, CD2AP, CDC27, NCAPD2	314	224	13528	1.92334	1	0.977329	73.4442
GOTERM_BP_FAT	GO:0006813~potassium ion transport	8	1.98511	0.0784022	KCNN3, VPS4B, KCNH7, KCTD20, KCNH2, KCTD11, KCNK10, KCNJ13	314	160	13528	2.15414	1	0.97679	74.3048
GOTERM_BP_FAT	GO:0007010~cytoskeleton organization	16	3.97022	0.082177	CEP120, TNXB, NEK2, CETN3, LMO7, ANLN, FLNB, HOOK1, ERBB2IP, TEKT1, SH2B2, TNKS, SPTA1, DST, KLHL20, NPHP1	314	436	13528	1.58102	1	0.978422	76.0014
GOTERM_BP_FAT	GO:0048285~organelle fission	10	2.48139	0.0851139	PDS5B, NEK2, DSN1, CETN3, NEK9, ANLN, CEP55, CD2AP, CDC27, NCAPD2	314	229	13528	1.88135	1	0.979053	77.248
GOTERM_BP_FAT	GO:0006796~phosphate metabolic process	30	7.44417	0.0957106	STK16, PRPF4B, STK38, NEK2, STK17B, DSTYK, PIP5K1A, DAXX, RIOK2, SRC, SNRK, DUSP16, TLK1, TNKS, AGK, MTMR4, LIMK2, PTPRZ1, ALPK2, MAP2K4, PTPRT, PI4KB, MON2, PPA1, EPHA5, EPHA7, DUSP26, HIPK3, NEK9, RELN	314	973	13528	1.32835	1	0.985744	81.2582
GOTERM_BP_FAT	GO:0006793~phosphorus metabolic process	30	7.44417	0.0957106	STK16, PRPF4B, STK38, NEK2, STK17B, DSTYK, PIP5K1A, DAXX, RIOK2, SRC, SNRK, DUSP16, TLK1, TNKS, AGK, MTMR4, LIMK2, PTPRZ1, ALPK2, MAP2K4, PTPRT, PI4KB, MON2, PPA1, EPHA5, EPHA7, DUSP26, HIPK3, NEK9, RELN	314	973	13528	1.32835	1	0.985744	81.2582
GOTERM_BP_FAT	GO:0006368~RNA elongation from RNA polymerase II promoter	4	0.992556	0.0992588	TAF12, GTF2A1, TAF5, GTF2B	314	48	13528	3.59023	1	0.986395	82.4453

## Sheet: 1Cell GO
Category	Term	Count	%	PValue	Genes	List Total	Pop Hits	Pop Total	Fold Enrichment	Bonferroni	Benjamini	FDR
GOTERM_BP_FAT	GO:0006461~protein complex assembly	13	7.26257	0.00411047	PCBD2, WASF3, CAPZA1, TTF1, PEX5, MALT1, GTF2B, CENPJ, THEG, TUBD1, VAMP3, TUBA1A, FANCC	134	505	13528	2.59885	0.979093	0.979093	6.25163
GOTERM_BP_FAT	GO:0070271~protein complex biogenesis	13	7.26257	0.00411047	PCBD2, WASF3, CAPZA1, TTF1, PEX5, MALT1, GTF2B, CENPJ, THEG, TUBD1, VAMP3, TUBA1A, FANCC	134	505	13528	2.59885	0.979093	0.979093	6.25163
GOTERM_BP_FAT	GO:0051258~protein polymerization	4	2.23464	0.0123132	WASF3, TUBD1, TUBA1A, CENPJ	134	49	13528	8.24124	0.999991	0.997023	17.6492
GOTERM_BP_FAT	GO:0065003~macromolecular complex assembly	14	7.82123	0.0138334	PCBD2, WASF3, CAPZA1, TTF1, PEX5, MALT1, GTF2B, CENPJ, NAP1L4, THEG, TUBD1, VAMP3, TUBA1A, FANCC	134	665	13528	2.12537	0.999998	0.987223	19.6135
GOTERM_BP_FAT	GO:0043933~macromolecular complex subunit organization	14	7.82123	0.0224851	PCBD2, WASF3, CAPZA1, TTF1, PEX5, MALT1, GTF2B, CENPJ, NAP1L4, THEG, TUBD1, VAMP3, TUBA1A, FANCC	134	710	13528	1.99067	1	0.995198	29.9829
GOTERM_BP_FAT	GO:0007229~integrin-mediated signaling pathway	4	2.23464	0.0315485	ADAM23, ITGA8, ITGA11, ITGAD	134	70	13528	5.76887	1	0.997571	39.4938
GOTERM_BP_FAT	GO:0016337~cell-cell adhesion	7	3.91061	0.0549985	ITGA8, FAT2, NLGN1, ITGAD, CLDN10, CTNNA3, CDH6	134	276	13528	2.56046	1	0.999857	58.7945
GOTERM_BP_FAT	GO:0006259~DNA metabolic process	10	5.58659	0.061816	MORF4L1, SMG6, RFC2, USP1, PAPD5, TTC5, CRY1, SYCP1, DUT, FANCC	134	506	13528	1.99516	1	0.999808	63.2149
GOTERM_BP_FAT	GO:0043623~cellular protein complex assembly	5	2.7933	0.0756903	WASF3, TUBD1, TUBA1A, CENPJ, THEG	134	162	13528	3.1159	1	0.999903	70.8754
GOTERM_BP_FAT	GO:0006979~response to oxidative stress	5	2.7933	0.0783845	NDUFB4, EP300, TAT, ETV5, FANCC	134	164	13528	3.0779	1	0.9998	72.1779
GOTERM_BP_FAT	GO:0016573~histone acetylation	3	1.67598	0.0807526	MORF4L1, EP300, BRPF3	134	48	13528	6.3097	1	0.999632	73.2774
GOTERM_BP_FAT	GO:0007155~cell adhesion	12	6.70391	0.0837466	ADAM23, ITGA8, TGFBI, FAT2, NLGN1, ITGA11, ITGAD, CLDN10, AATF, NEGR1, CTNNA3, CDH6	134	700	13528	1.73066	1	0.999428	74.6094
GOTERM_BP_FAT	GO:0022610~biological adhesion	12	6.70391	0.0843926	ADAM23, ITGA8, TGFBI, FAT2, NLGN1, ITGA11, ITGAD, CLDN10, AATF, NEGR1, CTNNA3, CDH6	134	701	13528	1.72819	1	0.998991	74.8886
GOTERM_BP_FAT	GO:0006473~protein amino acid acetylation	3	1.67598	0.0925889	MORF4L1, EP300, BRPF3	134	52	13528	5.82434	1	0.999104	78.1895

## Sheet: 2Cell GO
Category	Term	Count	%	PValue	Genes	List Total	Pop Hits	Pop Total	Fold Enrichment	Bonferroni	Benjamini	FDR
GOTERM_BP_FAT	GO:0007264~small GTPase mediated signal transduction	18	4.13793	0.000586692	GNA13, GDI1, LIMK1, RAB4A, MRAS, YWHAB, RASGEF1C, ELMO1, ARHGEF11, RAB30, RASGRF2, RASGRP3, RAB28, TIAM1, RASL10A, RAC1, RAB6B, FGF2	307	305	13528	2.60057	0.603195	0.603195	0.976055
GOTERM_BP_FAT	GO:0007265~Ras protein signal transduction	8	1.83908	0.00975871	GNA13, RASGRP3, LIMK1, MRAS, YWHAB, FGF2, ARHGEF11, ELMO1	307	105	13528	3.35734	1	0.999557	15.1175
GOTERM_BP_FAT	GO:0035095~behavioral response to nicotine	3	0.689655	0.00993449	CHRNA5, CHRNB4, CHRNA3	307	7	13528	18.8851	1	0.994709	15.369
GOTERM_BP_FAT	GO:0065003~macromolecular complex assembly	25	5.74713	0.0161707	REPS2, HIST1H2AA, ATL2, LNX2, PEX5, SMNDC1, ZFYVE9, RAC1, GOPC, H2AFZ, VMA21, COX18, HIST3H2BB, CHRNA3, TBPL1, CCDC88C, SCUBE1, PFKP, YWHAB, IPO8, MBNL1, ANXA5, LIN7A, MED4, TXNL4A	307	665	13528	1.65658	1	0.99837	23.8509
GOTERM_BP_FAT	GO:0043009~chordate embryonic development	15	3.44828	0.018822	GNA13, ACVRL1, TGFBR2, MBNL1, SMO, DLX2, EYA1, CHD7, HOXA7, AMOT, RIPPLY2, ETNK2, WNT9A, HCN4, TBX18	307	331	13528	1.99691	1	0.997485	27.209
GOTERM_BP_FAT	GO:0009792~embryonic development ending in birth or egg hatching	15	3.44828	0.019985	GNA13, ACVRL1, TGFBR2, MBNL1, SMO, DLX2, EYA1, CHD7, HOXA7, AMOT, RIPPLY2, ETNK2, WNT9A, HCN4, TBX18	307	334	13528	1.97897	1	0.995004	28.6377
GOTERM_BP_FAT	GO:0051260~protein homooligomerization	7	1.6092	0.0206903	ATL2, CCDC88C, SCUBE1, GOPC, LNX2, PFKP, ANXA5	307	95	13528	3.24691	1	0.990942	29.4912
GOTERM_BP_FAT	GO:0006396~RNA processing	21	4.82759	0.0238245	NAF1, ADAD1, INTS2, MBNL1, SMNDC1, PAPOLA, WDR36, PPIG, DKC1, KHSRP, NPM3, CELF2, PABPC1, HNRNPH1, SNRNP27, PRPF40B, THOC3, TSEN15, DEDD2, ADAR, TXNL4A	307	547	13528	1.69171	1	0.991324	33.1693
GOTERM_BP_FAT	GO:0007242~intracellular signaling cascade	40	9.1954	0.0259106	GNA13, GNAI1, MRAS, AKAP11, RASGEF1C, GNG8, S1PR2, RASGRP3, DGKE, RAB28, TIAM1, RASL10A, RAC1, ZAP70, PLCD3, GNG2, SH2B2, RAB6B, SPRED1, FGF2, DEDD2, EDARADD, GDI1, BCR, GNB1L, LIMK1, RAB4A, YWHAB, DCDC2, PRKCE, ELMO1, ARHGEF11, WSB1, MED4, LAT2, PDZD8, RAB30, RASGRF2, CIT, ASB7	307	1256	13528	1.40335	1	0.989889	35.5167
GOTERM_BP_FAT	GO:0006470~protein amino acid dephosphorylation	8	1.83908	0.0314791	PTPRB, MTM1, EYA1, PTPN9, EYA2, PTPRS, PTPRT, PPM1M	307	133	13528	2.65054	1	0.993511	41.4086
GOTERM_BP_FAT	GO:0043933~macromolecular complex subunit organization	25	5.74713	0.0322164	REPS2, HIST1H2AA, ATL2, LNX2, PEX5, SMNDC1, ZFYVE9, RAC1, GOPC, H2AFZ, VMA21, COX18, HIST3H2BB, CHRNA3, TBPL1, CCDC88C, SCUBE1, PFKP, YWHAB, IPO8, MBNL1, ANXA5, LIN7A, MED4, TXNL4A	307	710	13528	1.55159	1	0.990802	42.1497
GOTERM_BP_FAT	GO:0070271~protein complex biogenesis	19	4.36782	0.0385341	REPS2, ATL2, CCDC88C, SCUBE1, YWHAB, LNX2, PFKP, PEX5, IPO8, ANXA5, LIN7A, MED4, ZFYVE9, GOPC, RAC1, VMA21, COX18, TBPL1, CHRNA3	307	505	13528	1.6579	1	0.994245	48.1478
GOTERM_BP_FAT	GO:0006461~protein complex assembly	19	4.36782	0.0385341	REPS2, ATL2, CCDC88C, SCUBE1, YWHAB, LNX2, PFKP, PEX5, IPO8, ANXA5, LIN7A, MED4, ZFYVE9, GOPC, RAC1, VMA21, COX18, TBPL1, CHRNA3	307	505	13528	1.6579	1	0.994245	48.1478
GOTERM_BP_FAT	GO:0048704~embryonic skeletal system morphogenesis	5	1.14943	0.0397624	DLX2, EYA1, HOXA7, TGFBR2, WNT9A	307	57	13528	3.86536	1	0.99267	49.2439
GOTERM_BP_FAT	GO:0007389~pattern specification process	12	2.75862	0.0407571	GNA13, SMO, DLX2, EYA1, HOXA7, TGFBR2, RIPPLY2, PLXND1, TBX18, WNT7A, TCF7L1, ZIC3	307	267	13528	1.98046	1	0.990732	50.1155
GOTERM_BP_FAT	GO:0051668~localization within membrane	3	0.689655	0.0441066	RAC1, MAL, COX18	307	15	13528	8.81303	1	0.99123	52.9483
GOTERM_BP_FAT	GO:0051259~protein oligomerization	9	2.06897	0.0443252	ATL2, CCDC88C, SCUBE1, GOPC, YWHAB, LNX2, PFKP, PEX5, ANXA5	307	174	13528	2.27923	1	0.988471	53.1278
GOTERM_BP_FAT	GO:0048598~embryonic morphogenesis	13	2.98851	0.046826	TGFBR2, MBNL1, ECSIT, DLX2, EYA1, CHD7, EYA2, HLX, HOXA7, AMOT, WNT9A, WNT7A, TBX18	307	307	13528	1.86595	1	0.988241	55.1362
GOTERM_BP_FAT	GO:0007167~enzyme linked receptor protein signaling pathway	14	3.21839	0.0474258	REPS2, ACVRL1, FLT4, TGFBR2, AXL, PTPRT, ECSIT, DDR2, TIAM1, ZFYVE9, SH2B2, FRS3, FGF2, CHRNA3	307	342	13528	1.80384	1	0.985756	55.6057
GOTERM_BP_FAT	GO:0009948~anterior/posterior axis specification	3	0.689655	0.0496708	RIPPLY2, TBX18, TCF7L1	307	16	13528	8.26221	1	0.985349	57.3224
GOTERM_BP_FAT	GO:0022613~ribonucleoprotein complex biogenesis	9	2.06897	0.0522725	NAF1, WDR36, DKC1, GTPBP10, NPM3, RPL7A, MBNL1, SMNDC1, TXNL4A	307	180	13528	2.20326	1	0.985418	59.2337
GOTERM_BP_FAT	GO:0035094~response to nicotine	3	0.689655	0.0554724	CHRNA5, CHRNB4, CHRNA3	307	17	13528	7.7762	1	0.986161	61.4741
GOTERM_BP_FAT	GO:0042475~odontogenesis of dentine-containing tooth	4	0.91954	0.0576179	SMO, DLX2, EDA, EDARADD	307	39	13528	4.5195	1	0.985715	62.9109
GOTERM_BP_FAT	GO:0016311~dephosphorylation	8	1.83908	0.0607408	PTPRB, MTM1, EYA1, PTPN9, EYA2, PTPRS, PTPRT, PPM1M	307	154	13528	2.2891	1	0.98631	64.9125
GOTERM_BP_FAT	GO:0006397~mRNA processing	13	2.98851	0.0612719	MBNL1, SMNDC1, PAPOLA, KHSRP, CELF2, PABPC1, PRPF40B, SNRNP27, HNRNPH1, THOC3, TSEN15, ADAR, TXNL4A	307	321	13528	1.78457	1	0.984227	65.2427
GOTERM_BP_FAT	GO:0034329~cell junction assembly	4	0.91954	0.065062	TESK2, AMOT, CTNNA1, FN1	307	41	13528	4.29904	1	0.985568	67.5151
GOTERM_BP_FAT	GO:0016576~histone dephosphorylation	2	0.45977	0.0663407	EYA1, EYA2	307	3	13528	29.3768	1	0.984365	68.2497
GOTERM_BP_FAT	GO:0060084~synaptic transmission involved in micturition	2	0.45977	0.0663407	CHRNB4, CHRNA3	307	3	13528	29.3768	1	0.984365	68.2497
GOTERM_BP_FAT	GO:0007169~transmembrane receptor protein tyrosine kinase signaling pathway	10	2.29885	0.0686786	REPS2, TIAM1, FLT4, AXL, SH2B2, FRS3, PTPRT, FGF2, DDR2, CHRNA3	307	224	13528	1.96719	1	0.984243	69.5527
GOTERM_BP_FAT	GO:0042060~wound healing	9	2.06897	0.0689643	IGSF10, GNA13, INA, ACVRL1, SCUBE1, TGFBR2, ANXA5, FGF2, FN1	307	191	13528	2.07637	1	0.982038	69.7084
GOTERM_BP_FAT	GO:0051960~regulation of nervous system development	9	2.06897	0.0705751	XRCC5, SMO, DLX2, EYA1, TIAM1, LIMK1, FGF2, WNT7A, CHRNA3	307	192	13528	2.06555	1	0.98122	70.5726
GOTERM_BP_FAT	GO:0031099~regeneration	5	1.14943	0.0708071	IGSF10, INA, SMO, AXL, CHST3	307	69	13528	3.19313	1	0.978838	70.6951
GOTERM_BP_FAT	GO:0046638~positive regulation of alpha-beta T cell differentiation	3	0.689655	0.0741688	HLX, TGFBR2, ZAP70	307	20	13528	6.60977	1	0.980066	72.4176
GOTERM_BP_FAT	GO:0006793~phosphorus metabolic process	30	6.89655	0.0774624	ACVRL1, STK35, TTK, DDR2, S1PR2, MTM1, PAK7, SBK1, MORC3, EEF2K, ZAP70, DYRK3, FGF2, SIK3, PTPRB, TRPM6, PTPN9, BCR, LIMK1, FLT4, TGFBR2, AXL, PTPRS, PTPRT, PRKCE, EYA1, EYA2, TESK2, PPM1M, CIT	307	973	13528	1.35864	1	0.981096	74.0125
GOTERM_BP_FAT	GO:0006796~phosphate metabolic process	30	6.89655	0.0774624	ACVRL1, STK35, TTK, DDR2, S1PR2, MTM1, PAK7, SBK1, MORC3, EEF2K, ZAP70, DYRK3, FGF2, SIK3, PTPRB, TRPM6, PTPN9, BCR, LIMK1, FLT4, TGFBR2, AXL, PTPRS, PTPRT, PRKCE, EYA1, EYA2, TESK2, PPM1M, CIT	307	973	13528	1.35864	1	0.981096	74.0125
GOTERM_BP_FAT	GO:0006468~protein amino acid phosphorylation	22	5.05747	0.0777844	TRPM6, ACVRL1, BCR, LIMK1, FLT4, STK35, TGFBR2, AXL, TTK, PRKCE, DDR2, S1PR2, PAK7, SBK1, MORC3, EEF2K, ZAP70, TESK2, DYRK3, CIT, FGF2, SIK3	307	667	13528	1.45342	1	0.979032	74.1637
GOTERM_BP_FAT	GO:0016071~mRNA metabolic process	14	3.21839	0.0782313	MBNL1, SMNDC1, PAPOLA, WIBG, KHSRP, CELF2, PABPC1, PRPF40B, SNRNP27, HNRNPH1, THOC3, TSEN15, ADAR, TXNL4A	307	370	13528	1.66733	1	0.97703	74.3722
GOTERM_BP_FAT	GO:0007030~Golgi organization	3	0.689655	0.0807897	ATL2, GORASP2, SEC23IP	307	21	13528	6.29502	1	0.977423	75.5354
GOTERM_BP_FAT	GO:0001569~patterning of blood vessels	3	0.689655	0.0807897	GNA13, TGFBR2, PLXND1	307	21	13528	6.29502	1	0.977423	75.5354
GOTERM_BP_FAT	GO:0048562~embryonic organ morphogenesis	7	1.6092	0.0814562	DLX2, EYA1, CHD7, HLX, HOXA7, TGFBR2, WNT9A	307	133	13528	2.31922	1	0.975699	75.8302
GOTERM_BP_FAT	GO:0050767~regulation of neurogenesis	8	1.83908	0.0831203	XRCC5, SMO, DLX2, EYA1, TIAM1, LIMK1, WNT7A, CHRNA3	307	166	13528	2.12362	1	0.975127	76.5517
GOTERM_BP_FAT	GO:0001763~morphogenesis of a branching structure	5	1.14943	0.0865436	GNA13, DLX2, EYA1, TGFBR2, PLXND1	307	74	13528	2.97737	1	0.976525	77.9728
GOTERM_BP_FAT	GO:0060249~anatomical structure homeostasis	6	1.37931	0.092479	XRCC5, XDH, MTM1, DKC1, RAC1, ERCC4	307	106	13528	2.49425	1	0.980136	80.2466
GOTERM_BP_FAT	GO:0060284~regulation of cell development	9	2.06897	0.0943906	XRCC5, SMO, DLX2, EYA1, TIAM1, LIMK1, FGF2, WNT7A, CHRNA3	307	205	13528	1.93457	1	0.979837	80.9306
GOTERM_BP_FAT	GO:0048706~embryonic skeletal system development	5	1.14943	0.0967316	DLX2, EYA1, HOXA7, TGFBR2, WNT9A	307	77	13528	2.86137	1	0.979922	81.738
GOTERM_BP_FAT	GO:0051094~positive regulation of developmental process	11	2.52874	0.099962	XRCC5, SMO, TIAM1, LIMK1, HLX, TGFBR2, ZAP70, AMOT, WNT9A, FGF2, WNT7A	307	278	13528	1.74358	1	0.980734	82.7994

## Sheet: 4Cell GO
Category	Term	Count	%	PValue	Genes	List Total	Pop Hits	Pop Total	Fold Enrichment	Bonferroni	Benjamini	FDR
GOTERM_BP_FAT	GO:0007411~axon guidance	6	2.29008	0.0216463	ALCAM, FEZF1, FEZF2, ATOH1, NGFR, APBB2	202	107	13528	3.75534	1	1	29.9436
GOTERM_BP_FAT	GO:0006396~RNA processing	15	5.72519	0.0338283	SRPK2, POLR2K, UTP6, ADAD1, RRP9, WTAP, LIN28B, PRPF6, AGGF1, WDR3, SNRNP35, GEMIN6, POP5, LUC7L3, MTO1	202	547	13528	1.83648	1	1	42.8576
GOTERM_BP_FAT	GO:0000077~DNA damage checkpoint	4	1.52672	0.0342804	CCND1, MDC1, HINFP, BRSK1	202	48	13528	5.58086	1	1	43.2908
GOTERM_BP_FAT	GO:0031570~DNA integrity checkpoint	4	1.52672	0.0419725	CCND1, MDC1, HINFP, BRSK1	202	52	13528	5.15156	1	0.999999	50.2062
GOTERM_BP_FAT	GO:0045664~regulation of neuron differentiation	6	2.29008	0.0483183	MAG, LINGO1, ATOH1, YWHAG, FOXA2, NGFR	202	133	13528	3.02122	1	0.999996	55.3069
GOTERM_BP_FAT	GO:0000082~G1/S transition of mitotic cell cycle	4	1.52672	0.0504545	CDC7, CCND1, E2F6, HINFP	202	56	13528	4.78359	1	0.999981	56.9106
GOTERM_BP_FAT	GO:0042472~inner ear morphogenesis	4	1.52672	0.0504545	ATOH1, WNT3A, PRRX2, OTOP1	202	56	13528	4.78359	1	0.999981	56.9106
GOTERM_BP_FAT	GO:0050771~negative regulation of axonogenesis	3	1.14504	0.0526943	MAG, LINGO1, NGFR	202	25	13528	8.03644	1	0.99994	58.5341
GOTERM_BP_FAT	GO:0051726~regulation of cell cycle	10	3.81679	0.059666	CDC7, CCND1, PRDM4, MDC1, HINFP, MTBP, MOV10L1, BRSK1, NGFR, APBB2	202	331	13528	2.02327	1	0.999937	63.2274
GOTERM_BP_FAT	GO:0031345~negative regulation of cell projection organization	3	1.14504	0.0645161	MAG, LINGO1, NGFR	202	28	13528	7.17539	1	0.999911	66.1933
GOTERM_BP_FAT	GO:0045184~establishment of protein localization	18	6.87023	0.0657823	MCM3AP, AFTPH, ARFGAP3, VPS53, RAB31, YWHAG, TOMM70A, APBA3, HINFP, SYTL5, DOPEY2, GOSR1, RAB11FIP1, GGA2, KDELR1, ATG16L2, VPS39, SCAMP5	202	769	13528	1.56758	1	0.999808	66.9297
GOTERM_BP_FAT	GO:0051329~interphase of mitotic cell cycle	5	1.9084	0.0673601	CDC7, CCND1, E2F6, HINFP, MTBP	202	103	13528	3.25099	1	0.999656	67.8263
GOTERM_BP_FAT	GO:0007409~axonogenesis	7	2.67176	0.0675866	ALCAM, FEZF1, FEZF2, ATOH1, WNT3A, NGFR, APBB2	202	193	13528	2.42897	1	0.999348	67.9532
GOTERM_BP_FAT	GO:0032989~cellular component morphogenesis	11	4.19847	0.0727774	ALCAM, FEZF1, FEZF2, ATOH1, OPA1, WNT3A, PRICKLE2, BRSK1, NGFR, APBB2, CDC42BPB	202	397	13528	1.8556	1	0.999333	70.7343
GOTERM_BP_FAT	GO:0051325~interphase	5	1.9084	0.0731995	CDC7, CCND1, E2F6, HINFP, MTBP	202	106	13528	3.15898	1	0.99892	70.9502
GOTERM_BP_FAT	GO:0042471~ear morphogenesis	4	1.52672	0.0749363	ATOH1, WNT3A, PRRX2, OTOP1	202	66	13528	4.05881	1	0.998545	71.823
GOTERM_BP_FAT	GO:0006350~transcription	40	15.2672	0.0793758	SCML4, MORF4L1, ZNF292, E2F5, FOXA2, E2F6, POLR2K, ZBTB11, ZNF451, TCEAL7, DAXX, SOHLH1, MLF1, ZNF677, ZNF32, ZNF75D, ATOH1, ZSCAN20, HINFP, MLLT1, TRIP11, ZNF576, GTF3C3, ZBTB48, AEBP2, IKZF2, SNAPC1, ARID5A, ESRRG, MECP2, ARID3B, MCM2, FEZF1, SALL3, FEZF2, EYA2, PRDM4, ZNF197, DENND4A, IRAK1BP1	202	2101	13528	1.27502	1	0.9985	73.9432
GOTERM_BP_FAT	GO:0000245~spliceosome assembly	3	1.14504	0.0814914	SRPK2, GEMIN6, PRPF6	202	32	13528	6.27847	1	0.998146	74.9
GOTERM_BP_FAT	GO:0000902~cell morphogenesis	10	3.81679	0.0842204	ALCAM, FEZF1, FEZF2, ATOH1, WNT3A, PRICKLE2, BRSK1, NGFR, APBB2, CDC42BPB	202	356	13528	1.88119	1	0.997864	76.0856
GOTERM_BP_FAT	GO:0000083~regulation of transcription of G1/S-phase of mitotic cell cycle	2	0.763359	0.0859172	E2F6, HINFP	202	6	13528	22.3234	1	0.997389	76.7961
GOTERM_BP_FAT	GO:0007369~gastrulation	4	1.52672	0.0859527	EYA2, FOXA2, WNT3A, PPAP2B	202	70	13528	3.82687	1	0.996493	76.8108
GOTERM_BP_FAT	GO:0032990~cell part morphogenesis	8	3.05344	0.0877464	ALCAM, FEZF1, FEZF2, ATOH1, OPA1, WNT3A, NGFR, APBB2	202	256	13528	2.09282	1	0.995919	77.5398
GOTERM_BP_FAT	GO:0031175~neuron projection development	8	3.05344	0.0877464	ALCAM, FEZF1, LINGO1, FEZF2, ATOH1, WNT3A, NGFR, APBB2	202	256	13528	2.09282	1	0.995919	77.5398
GOTERM_BP_FAT	GO:0034976~response to endoplasmic reticulum stress	3	1.14504	0.0904383	CCND1, CCDC47, SCAMP5	202	34	13528	5.90914	1	0.995575	78.5936
GOTERM_BP_FAT	GO:0048667~cell morphogenesis involved in neuron differentiation	7	2.67176	0.0917571	ALCAM, FEZF1, FEZF2, ATOH1, WNT3A, NGFR, APBB2	202	209	13528	2.24302	1	0.994826	79.0928
GOTERM_BP_FAT	GO:0048610~reproductive cellular process	6	2.29008	0.0940297	CCND1, ADAD1, CELF4, SYT6, MOV10L1, PPAP2B	202	162	13528	2.48038	1	0.99435	79.9274
GOTERM_BP_FAT	GO:0048812~neuron projection morphogenesis	7	2.67176	0.098266	ALCAM, FEZF1, FEZF2, ATOH1, WNT3A, NGFR, APBB2	202	213	13528	2.2009	1	0.99451	81.4005

## Sheet: Morula GO
Category	Term	Count	%	PValue	Genes	List Total	Pop Hits	Pop Total	Fold Enrichment	Bonferroni	Benjamini	FDR
GOTERM_BP_FAT	GO:0006110~regulation of glycolysis	3	2.17391	0.00353693	ECD, INSR, ARNT	103	12	13528	32.835	0.97905	0.97905	5.50307
GOTERM_BP_FAT	GO:0043470~regulation of carbohydrate catabolic process	3	2.17391	0.00630575	ECD, INSR, ARNT	103	16	13528	24.6262	0.998994	0.968276	9.61155
GOTERM_BP_FAT	GO:0043471~regulation of cellular carbohydrate catabolic process	3	2.17391	0.00630575	ECD, INSR, ARNT	103	16	13528	24.6262	0.998994	0.968276	9.61155
GOTERM_BP_FAT	GO:0006800~oxygen and reactive oxygen species metabolic process	4	2.89855	0.0140682	NOX3, NCF2, AOX1, CD24	103	67	13528	7.84118	1	0.994215	20.2549
GOTERM_BP_FAT	GO:0046635~positive regulation of alpha-beta T cell activation	3	2.17391	0.0162633	CD24, EBI3, GIMAP1	103	26	13528	15.1546	1	0.988579	23.0445
GOTERM_BP_FAT	GO:0050870~positive regulation of T cell activation	4	2.89855	0.0196687	CD24, IL7R, EBI3, GIMAP1	103	76	13528	6.91262	1	0.986891	27.1917
GOTERM_BP_FAT	GO:0006357~regulation of transcription from RNA polymerase II promoter	12	8.69565	0.0208939	ZBTB32, HTATIP2, HEXIM2, GTF2A2, HOXD13, CREB3L4, GSC2, BCOR, FOXP4, TWIST2, ARNT, SREBF2	103	727	13528	2.16792	1	0.978495	28.6318
GOTERM_BP_FAT	GO:0043467~regulation of generation of precursor metabolites and energy	3	2.17391	0.021348	ECD, INSR, ARNT	103	30	13528	13.134	1	0.965378	29.1587
GOTERM_BP_FAT	GO:0010906~regulation of glucose metabolic process	3	2.17391	0.0284997	ECD, INSR, ARNT	103	35	13528	11.2577	1	0.980612	36.9913
GOTERM_BP_FAT	GO:0046634~regulation of alpha-beta T cell activation	3	2.17391	0.0300302	CD24, EBI3, GIMAP1	103	36	13528	10.945	1	0.97518	38.5586
GOTERM_BP_FAT	GO:0010675~regulation of cellular carbohydrate metabolic process	3	2.17391	0.033187	ECD, INSR, ARNT	103	38	13528	10.3689	1	0.974831	41.6762
GOTERM_BP_FAT	GO:0006109~regulation of carbohydrate metabolic process	3	2.17391	0.034812	ECD, INSR, ARNT	103	39	13528	10.1031	1	0.97023	43.2228
GOTERM_BP_FAT	GO:0009894~regulation of catabolic process	4	2.89855	0.035916	ECD, INSR, ARNT, GIMAP1	103	96	13528	5.47249	1	0.964044	44.2514
GOTERM_BP_FAT	GO:0051251~positive regulation of lymphocyte activation	4	2.89855	0.0368652	CD24, IL7R, EBI3, GIMAP1	103	97	13528	5.41607	1	0.957247	45.1217
GOTERM_BP_FAT	GO:0002696~positive regulation of leukocyte activation	4	2.89855	0.0459803	CD24, IL7R, EBI3, GIMAP1	103	106	13528	4.95622	1	0.974477	52.8559
GOTERM_BP_FAT	GO:0001817~regulation of cytokine production	5	3.62319	0.0479688	ZBTB32, CD24, EBI3, ARNT, GIMAP1	103	181	13528	3.62817	1	0.971995	54.4014
GOTERM_BP_FAT	GO:0050867~positive regulation of cell activation	4	2.89855	0.0514822	CD24, IL7R, EBI3, GIMAP1	103	111	13528	4.73297	1	0.972786	57.0166
GOTERM_BP_FAT	GO:0045821~positive regulation of glycolysis	2	1.44928	0.0516116	INSR, ARNT	103	7	13528	37.5257	1	0.966653	57.1103
GOTERM_BP_FAT	GO:0050863~regulation of T cell activation	4	2.89855	0.058486	CD24, IL7R, EBI3, GIMAP1	103	117	13528	4.49025	1	0.974081	61.816
GOTERM_BP_FAT	GO:0002706~regulation of lymphocyte mediated immunity	3	2.17391	0.0625442	CD24, IL7R, GIMAP1	103	54	13528	7.29666	1	0.975488	64.3621
GOTERM_BP_FAT	GO:0002822~regulation of adaptive immune response based on somatic recombination of immune receptors built from immunoglobulin superfamily domains	3	2.17391	0.0645941	CD24, IL7R, GIMAP1	103	55	13528	7.16399	1	0.973815	65.5868
GOTERM_BP_FAT	GO:0046641~positive regulation of alpha-beta T cell proliferation	2	1.44928	0.0658671	CD24, EBI3	103	9	13528	29.1866	1	0.970983	66.3274
GOTERM_BP_FAT	GO:0002819~regulation of adaptive immune response	3	2.17391	0.0666666	CD24, IL7R, GIMAP1	103	56	13528	7.03606	1	0.967334	66.7848
GOTERM_BP_FAT	GO:0006355~regulation of transcription, DNA-dependent	20	14.4928	0.070172	ZBTB32, IRX6, HTATIP2, HOXD13, GSC2, FOXP4, CBFA2T2, ARNT, SREBF2, ZNF671, UBTF, HEXIM2, ZNF146, GTF2A2, CREB3L4, BCOR, INSR, TWIST2, MYSM1, SERTAD2	103	1773	13528	1.48155	1	0.968291	68.7227
GOTERM_BP_FAT	GO:0002703~regulation of leukocyte mediated immunity	3	2.17391	0.0773502	CD24, IL7R, GIMAP1	103	61	13528	6.45933	1	0.974258	72.3648
GOTERM_BP_FAT	GO:0031329~regulation of cellular catabolic process	3	2.17391	0.0773502	ECD, INSR, ARNT	103	61	13528	6.45933	1	0.974258	72.3648
GOTERM_BP_FAT	GO:0032583~regulation of gene-specific transcription	4	2.89855	0.0805939	GTF2A2, BCOR, INSR, ARNT	103	134	13528	3.92059	1	0.974446	73.8767
GOTERM_BP_FAT	GO:0045619~regulation of lymphocyte differentiation	3	2.17391	0.0817656	CD24, IL7R, GIMAP1	103	63	13528	6.25428	1	0.972108	74.4035
GOTERM_BP_FAT	GO:0051252~regulation of RNA metabolic process	20	14.4928	0.0835677	ZBTB32, IRX6, HTATIP2, HOXD13, GSC2, FOXP4, CBFA2T2, ARNT, SREBF2, ZNF671, UBTF, HEXIM2, ZNF146, GTF2A2, CREB3L4, BCOR, INSR, TWIST2, MYSM1, SERTAD2	103	1813	13528	1.44887	1	0.970585	75.1943
GOTERM_BP_FAT	GO:0042554~superoxide anion generation	2	1.44928	0.0937446	NOX3, NCF2	103	13	13528	20.2061	1	0.978408	79.2472
GOTERM_BP_FAT	GO:0046640~regulation of alpha-beta T cell proliferation	2	1.44928	0.0937446	CD24, EBI3	103	13	13528	20.2061	1	0.978408	79.2472
GOTERM_BP_FAT	GO:0045730~respiratory burst	2	1.44928	0.0937446	NCF2, CD24	103	13	13528	20.2061	1	0.978408	79.2472
