# Supplementary material for: Identification and functional analysis of long intergenic noncoding RNA genes in porcine pre-implantation embryonic development
Source: Sci Rep. 2016 Dec 6;6:38333. doi: 10.1038/srep38333 (PMC5138625; doi:10.1038/srep38333)
Supplement: Supplementary Dataset 4 [file srep38333-s5.xls]

## Sheet: 1-cell top100
id	type	moduleColor	MM.pink	p.MM.pink
XLOC_111500	mRNA	pink	0.999402	5.35662e-10
XLOC_051148	mRNA	pink	0.999068	2.02355e-09
XLOC_026920	mRNA	pink	0.999054	2.1117e-09
XLOC_044940	mRNA	pink	0.999046	2.16933e-09
XLOC_014300	mRNA	pink	0.999037	2.23114e-09
XLOC_014299	mRNA	pink	0.999034	2.25035e-09
XLOC_099526	mRNA	pink	0.999032	2.26413e-09
XLOC_083106	mRNA	pink	0.999022	2.33408e-09
XLOC_014248	mRNA	pink	0.99902	2.34781e-09
XLOC_106817	mRNA	pink	0.99902	2.349e-09
XLOC_016608	mRNA	pink	0.999019	2.36007e-09
XLOC_062652	mRNA	pink	0.999019	2.36068e-09
XLOC_030059	mRNA	pink	0.999016	2.38131e-09
XLOC_115212	mRNA	pink	0.998993	2.54951e-09
XLOC_012544	mRNA	pink	0.99899	2.57262e-09
XLOC_058534	mRNA	pink	0.998989	2.58382e-09
XLOC_081133	mRNA	pink	0.998988	2.58946e-09
XLOC_009066	mRNA	pink	0.998978	2.66849e-09
XLOC_014208	mRNA	pink	0.998976	2.68446e-09
XLOC_064168	mRNA	pink	0.998974	2.69564e-09
XLOC_080542	mRNA	pink	0.998974	2.69564e-09
XLOC_101642	mRNA	pink	0.998971	2.72359e-09
XLOC_018292	mRNA	pink	0.998963	2.78335e-09
XLOC_106828	mRNA	pink	0.998958	2.83027e-09
XLOC_027614	mRNA	pink	0.998955	2.85105e-09
XLOC_118298	mRNA	pink	0.998955	2.85105e-09
XLOC_034507	mRNA	pink	0.998949	2.89836e-09
XLOC_069589	mRNA	pink	0.998948	2.90493e-09
XLOC_055819	mRNA	pink	0.998934	3.02971e-09
XLOC_118291	mRNA	pink	0.998932	3.04183e-09
XLOC_094703	mRNA	pink	0.998931	3.04798e-09
XLOC_036353	mRNA	pink	0.998927	3.08968e-09
XLOC_048903	mRNA	pink	0.998922	3.13204e-09
XLOC_009966	mRNA	pink	0.998914	3.19611e-09
XLOC_119820	mRNA	pink	0.998913	3.20496e-09
XLOC_086717	mRNA	pink	0.998884	3.46795e-09
XLOC_051651	mRNA	pink	0.998883	3.47713e-09
XLOC_029322	mRNA	pink	0.998874	3.56912e-09
XLOC_030071	mRNA	pink	0.998866	3.64426e-09
XLOC_065899	mRNA	pink	0.998861	3.68829e-09
XLOC_092955	mRNA	pink	0.998852	3.78359e-09
XLOC_042060	mRNA	pink	0.998831	3.99004e-09
XLOC_006428	mRNA	pink	0.998824	4.06307e-09
XLOC_091854	mRNA	pink	0.998821	4.08983e-09
XLOC_034505	mRNA	pink	0.998797	4.35055e-09
XLOC_119819	mRNA	pink	0.998757	4.79672e-09
XLOC_113698	mRNA	pink	0.99875	4.87813e-09
XLOC_003083	mRNA	pink	0.99875	4.88344e-09
XLOC_044156	mRNA	pink	0.998722	5.217e-09
XLOC_037775	mRNA	pink	0.998718	5.25912e-09
XLOC_012559	mRNA	pink	0.998706	5.41551e-09
XLOC_055516	mRNA	pink	0.998701	5.47091e-09
XLOC_075981	mRNA	pink	0.998688	5.64312e-09
XLOC_011307	mRNA	pink	0.998659	6.01623e-09
XLOC_066037	mRNA	pink	0.998652	6.11769e-09
XLOC_114858	mRNA	pink	0.998623	6.52762e-09
XLOC_030168	mRNA	pink	0.998613	6.66442e-09
XLOC_093292	mRNA	pink	0.998602	6.82145e-09
XLOC_106743	mRNA	pink	0.998593	6.95009e-09
XLOC_043132	mRNA	pink	0.998585	7.08128e-09
XLOC_037841	mRNA	pink	0.998567	7.34324e-09
XLOC_067214	mRNA	pink	0.998562	7.43076e-09
XLOC_010900	mRNA	pink	0.998519	8.11688e-09
XLOC_119958	mRNA	pink	0.998498	8.46802e-09
XLOC_057563	mRNA	pink	0.998461	9.09444e-09
XLOC_113833	mRNA	pink	0.998454	9.22046e-09
XLOC_042701	mRNA	pink	0.998424	9.77852e-09
XLOC_079274	mRNA	pink	0.998344	1.13354e-08
XLOC_093569	lincRNA	pink	0.998874	3.56279e-09
XLOC_088875	lincRNA	pink	0.998851	3.78715e-09
XLOC_006537	lincRNA	pink	0.998845	3.85167e-09
XLOC_094610	lincRNA	pink	0.998839	3.91106e-09
XLOC_050521	lincRNA	pink	0.998831	3.9922e-09
XLOC_045111	lincRNA	pink	0.998824	4.05737e-09
XLOC_051507	lincRNA	pink	0.998821	4.09189e-09
XLOC_108259	lincRNA	pink	0.9988	4.31121e-09
XLOC_117934	lincRNA	pink	0.9988	4.31388e-09
XLOC_013297	lincRNA	pink	0.998781	4.52811e-09
XLOC_099394	lincRNA	pink	0.998761	4.74976e-09
XLOC_042832	lincRNA	pink	0.998742	4.96889e-09
XLOC_066720	lincRNA	pink	0.998727	5.15731e-09
XLOC_065974	lincRNA	pink	0.998716	5.29132e-09
XLOC_083193	lincRNA	pink	0.9987	5.49117e-09
XLOC_066235	lincRNA	pink	0.998647	6.18215e-09
XLOC_087206	lincRNA	pink	0.998637	6.32912e-09
XLOC_072311	lincRNA	pink	0.998615	6.63632e-09
XLOC_067885	lincRNA	pink	0.998604	6.80106e-09
XLOC_045380	lincRNA	pink	0.998575	7.2274e-09
XLOC_058374	lincRNA	pink	0.998559	7.47615e-09
XLOC_049227	lincRNA	pink	0.998555	7.53597e-09
XLOC_106999	lincRNA	pink	0.998555	7.54127e-09
XLOC_076433	lincRNA	pink	0.998553	7.55839e-09
XLOC_035254	lincRNA	pink	0.998551	7.5963e-09
XLOC_014332	lincRNA	pink	0.99851	8.26156e-09
XLOC_013298	lincRNA	pink	0.998482	8.74156e-09
XLOC_042057	lincRNA	pink	0.998431	9.65337e-09
XLOC_034135	lincRNA	pink	0.998422	9.81608e-09
XLOC_119664	lincRNA	pink	0.998378	1.06613e-08
XLOC_046009	lincRNA	pink	0.998361	1.09945e-08
XLOC_069176	lincRNA	pink	0.998354	1.11264e-08

## Sheet: 2-cell top100
id	type	moduleColor	MM.mediumorchid	p.MM.mediumorchid
XLOC_087174	mRNA	mediumorchid	0.996472	1.09473e-07
XLOC_120437	mRNA	mediumorchid	0.990994	1.81383e-06
XLOC_082356	mRNA	mediumorchid	0.989986	2.49205e-06
XLOC_104141	mRNA	mediumorchid	0.987239	5.14525e-06
XLOC_031438	mRNA	mediumorchid	0.986841	5.64044e-06
XLOC_012224	mRNA	mediumorchid	0.9854	7.69556e-06
XLOC_107237	mRNA	mediumorchid	0.98374	1.06168e-05
XLOC_118596	mRNA	mediumorchid	0.983633	1.08261e-05
XLOC_091702	mRNA	mediumorchid	0.98357	1.09511e-05
XLOC_095698	mRNA	mediumorchid	0.982905	1.23296e-05
XLOC_023279	mRNA	mediumorchid	0.981124	1.6576e-05
XLOC_072314	mRNA	mediumorchid	0.980224	1.90505e-05
XLOC_064510	mRNA	mediumorchid	0.97993	1.99081e-05
XLOC_018247	mRNA	mediumorchid	0.979852	2.01399e-05
XLOC_076331	mRNA	mediumorchid	0.979172	2.2237e-05
XLOC_044868	mRNA	mediumorchid	0.978407	2.47636e-05
XLOC_044673	mRNA	mediumorchid	0.978242	2.53332e-05
XLOC_101966	mRNA	mediumorchid	0.978184	2.55361e-05
XLOC_059227	mRNA	mediumorchid	0.977724	2.7175e-05
XLOC_094455	mRNA	mediumorchid	0.976984	2.99576e-05
XLOC_058922	mRNA	mediumorchid	0.976724	3.09796e-05
XLOC_093239	mRNA	mediumorchid	0.976292	3.27256e-05
XLOC_072504	mRNA	mediumorchid	0.976095	3.35406e-05
XLOC_120817	mRNA	mediumorchid	0.975899	3.437e-05
XLOC_063670	mRNA	mediumorchid	0.975686	3.52809e-05
XLOC_102118	mRNA	mediumorchid	0.975669	3.53538e-05
XLOC_006775	mRNA	mediumorchid	0.975635	3.55018e-05
XLOC_044433	mRNA	mediumorchid	0.975333	3.683e-05
XLOC_082355	mRNA	mediumorchid	0.975269	3.71175e-05
XLOC_090824	mRNA	mediumorchid	0.975255	3.71794e-05
XLOC_079467	mRNA	mediumorchid	0.975241	3.72435e-05
XLOC_053946	mRNA	mediumorchid	0.975158	3.76167e-05
XLOC_044252	mRNA	mediumorchid	0.974997	3.8349e-05
XLOC_042095	mRNA	mediumorchid	0.974913	3.87317e-05
XLOC_114888	mRNA	mediumorchid	0.974478	4.07674e-05
XLOC_016563	mRNA	mediumorchid	0.974435	4.09742e-05
XLOC_041780	mRNA	mediumorchid	0.973812	4.4023e-05
XLOC_069466	mRNA	mediumorchid	0.973343	4.64158e-05
XLOC_016717	mRNA	mediumorchid	0.973254	4.68788e-05
XLOC_014684	mRNA	mediumorchid	0.973037	4.80203e-05
XLOC_109596	mRNA	mediumorchid	0.972643	5.01397e-05
XLOC_094210	mRNA	mediumorchid	0.972487	5.09975e-05
XLOC_030372	mRNA	mediumorchid	0.972374	5.16243e-05
XLOC_075143	mRNA	mediumorchid	0.972253	5.2301e-05
XLOC_013672	mRNA	mediumorchid	0.972154	5.28579e-05
XLOC_044352	mRNA	mediumorchid	0.971994	5.37682e-05
XLOC_119019	mRNA	mediumorchid	0.971892	5.43532e-05
XLOC_021872	mRNA	mediumorchid	0.971861	5.45336e-05
XLOC_068749	mRNA	mediumorchid	0.971508	5.65947e-05
XLOC_118155	mRNA	mediumorchid	0.971068	5.92384e-05
XLOC_089200	mRNA	mediumorchid	0.970108	6.52866e-05
XLOC_042034	mRNA	mediumorchid	0.969766	6.75335e-05
XLOC_085779	mRNA	mediumorchid	0.9696	6.86423e-05
XLOC_060987	mRNA	mediumorchid	0.96909	7.21276e-05
XLOC_037702	mRNA	mediumorchid	0.968997	7.27787e-05
XLOC_044735	mRNA	mediumorchid	0.968817	7.40459e-05
XLOC_030360	mRNA	mediumorchid	0.968731	7.46534e-05
XLOC_086873	mRNA	mediumorchid	0.968633	7.53515e-05
XLOC_119040	mRNA	mediumorchid	0.968612	7.54993e-05
XLOC_010046	mRNA	mediumorchid	0.968554	7.59181e-05
XLOC_035375	mRNA	mediumorchid	0.96849	7.63765e-05
XLOC_082842	mRNA	mediumorchid	0.968453	7.66456e-05
XLOC_045000	mRNA	mediumorchid	0.968426	7.6843e-05
XLOC_119041	mRNA	mediumorchid	0.968362	7.73069e-05
XLOC_079893	mRNA	mediumorchid	0.968253	7.81005e-05
XLOC_043052	mRNA	mediumorchid	0.96825	7.81193e-05
XLOC_059732	mRNA	mediumorchid	0.967977	8.014e-05
XLOC_017668	mRNA	mediumorchid	0.96793	8.04914e-05
XLOC_058399	lincRNA	mediumorchid	0.983154	1.18009e-05
XLOC_013114	lincRNA	mediumorchid	0.979309	2.18032e-05
XLOC_096471	lincRNA	mediumorchid	0.978346	2.49724e-05
XLOC_048986	lincRNA	mediumorchid	0.978069	2.5937e-05
XLOC_094726	lincRNA	mediumorchid	0.977896	2.65544e-05
XLOC_033589	lincRNA	mediumorchid	0.977761	2.70411e-05
XLOC_113681	lincRNA	mediumorchid	0.977325	2.86532e-05
XLOC_014983	lincRNA	mediumorchid	0.977238	2.89815e-05
XLOC_046191	lincRNA	mediumorchid	0.977193	2.91517e-05
XLOC_073852	lincRNA	mediumorchid	0.976827	3.05725e-05
XLOC_018070	lincRNA	mediumorchid	0.975647	3.54498e-05
XLOC_048529	lincRNA	mediumorchid	0.975335	3.68246e-05
XLOC_042803	lincRNA	mediumorchid	0.975302	3.69696e-05
XLOC_076412	lincRNA	mediumorchid	0.974497	4.06773e-05
XLOC_023400	lincRNA	mediumorchid	0.974466	4.08257e-05
XLOC_059565	lincRNA	mediumorchid	0.973256	4.68664e-05
XLOC_115812	lincRNA	mediumorchid	0.97321	4.71094e-05
XLOC_083099	lincRNA	mediumorchid	0.972884	4.88352e-05
XLOC_023065	lincRNA	mediumorchid	0.972239	5.23798e-05
XLOC_120201	lincRNA	mediumorchid	0.97211	5.3109e-05
XLOC_072525	lincRNA	mediumorchid	0.971387	5.73121e-05
XLOC_106867	lincRNA	mediumorchid	0.970707	6.14656e-05
XLOC_016387	lincRNA	mediumorchid	0.970581	6.22584e-05
XLOC_023459	lincRNA	mediumorchid	0.970558	6.24055e-05
XLOC_059359	lincRNA	mediumorchid	0.970532	6.25679e-05
XLOC_069659	lincRNA	mediumorchid	0.970059	6.56033e-05
XLOC_051699	lincRNA	mediumorchid	0.969727	6.77948e-05
XLOC_060839	lincRNA	mediumorchid	0.969475	6.94855e-05
XLOC_012118	lincRNA	mediumorchid	0.969317	7.05632e-05
XLOC_051422	lincRNA	mediumorchid	0.968666	7.5112e-05
XLOC_113608	lincRNA	mediumorchid	0.968184	7.86072e-05
XLOC_120007	lincRNA	mediumorchid	0.968157	7.8806e-05

## Sheet: 4-cell top100
id	type	MM.greenyellow	p.MM.greenyellow
XLOC_012492	mRNA	0.996094	1.48565e-07
XLOC_119440	mRNA	0.993776	5.99839e-07
XLOC_087571	mRNA	0.993622	6.4544e-07
XLOC_087525	mRNA	0.993091	8.20203e-07
XLOC_074325	mRNA	0.992717	9.60544e-07
XLOC_013598	mRNA	0.992443	1.07281e-06
XLOC_023851	mRNA	0.992108	1.22146e-06
XLOC_066847	mRNA	0.992005	1.26997e-06
XLOC_014283	mRNA	0.991828	1.35617e-06
XLOC_011629	mRNA	0.99169	1.4258e-06
XLOC_008676	mRNA	0.990282	2.27791e-06
XLOC_017237	mRNA	0.990074	2.42702e-06
XLOC_054890	mRNA	0.98862	3.65307e-06
XLOC_044201	mRNA	0.988516	3.75384e-06
XLOC_100109	mRNA	0.988468	3.80095e-06
XLOC_036815	mRNA	0.988436	3.83276e-06
XLOC_012320	mRNA	0.988419	3.84935e-06
XLOC_015350	mRNA	0.988364	3.90416e-06
XLOC_014285	mRNA	0.988358	3.91085e-06
XLOC_034403	mRNA	0.98833	3.93828e-06
XLOC_023218	mRNA	0.98833	3.93881e-06
XLOC_072466	mRNA	0.988285	3.98421e-06
XLOC_030480	mRNA	0.988275	3.99477e-06
XLOC_099770	mRNA	0.988254	4.01634e-06
XLOC_114145	mRNA	0.988233	4.03701e-06
XLOC_109001	mRNA	0.988225	4.04553e-06
XLOC_058107	mRNA	0.988058	4.2193e-06
XLOC_102678	mRNA	0.987989	4.29274e-06
XLOC_066910	mRNA	0.987872	4.41978e-06
XLOC_109701	mRNA	0.98784	4.45386e-06
XLOC_100488	mRNA	0.98784	4.45402e-06
XLOC_099771	mRNA	0.987809	4.48841e-06
XLOC_022619	mRNA	0.987766	4.53531e-06
XLOC_063841	mRNA	0.987701	4.60843e-06
XLOC_031982	mRNA	0.987583	4.74192e-06
XLOC_041496	mRNA	0.987521	4.81342e-06
XLOC_012805	mRNA	0.987499	4.83847e-06
XLOC_015349	mRNA	0.987134	5.27282e-06
XLOC_010639	mRNA	0.987091	5.32594e-06
XLOC_101637	mRNA	0.987021	5.4124e-06
XLOC_055458	mRNA	0.986966	5.48181e-06
XLOC_087279	mRNA	0.986952	5.49909e-06
XLOC_044724	mRNA	0.986931	5.52557e-06
XLOC_043893	mRNA	0.986912	5.54945e-06
XLOC_068489	mRNA	0.986839	5.64261e-06
XLOC_031434	mRNA	0.986816	5.67222e-06
XLOC_101474	mRNA	0.98681	5.67984e-06
XLOC_093341	mRNA	0.986763	5.74117e-06
XLOC_103222	mRNA	0.986748	5.76103e-06
XLOC_103964	mRNA	0.986746	5.76371e-06
XLOC_093981	mRNA	0.986729	5.78497e-06
XLOC_080444	mRNA	0.986605	5.94808e-06
XLOC_085867	mRNA	0.98643	6.18348e-06
XLOC_002228	mRNA	0.986389	6.24012e-06
XLOC_015128	mRNA	0.986334	6.31554e-06
XLOC_085865	mRNA	0.986302	6.35986e-06
XLOC_107878	mRNA	0.986295	6.36886e-06
XLOC_087764	mRNA	0.986221	6.47341e-06
XLOC_014752	mRNA	0.986172	6.54206e-06
XLOC_109918	mRNA	0.986171	6.54394e-06
XLOC_059459	mRNA	0.986164	6.55342e-06
XLOC_036526	mRNA	0.985953	6.85584e-06
XLOC_057808	mRNA	0.985891	6.94678e-06
XLOC_037353	mRNA	0.98588	6.96426e-06
XLOC_002227	mRNA	0.985791	7.09624e-06
XLOC_041497	mRNA	0.985776	7.11839e-06
XLOC_049392	mRNA	0.985746	7.16229e-06
XLOC_054883	mRNA	0.985664	7.28665e-06
XLOC_120552	mRNA	0.985637	7.32874e-06
XLOC_102177	mRNA	0.985574	7.42476e-06
XLOC_100532	mRNA	0.985518	7.51058e-06
XLOC_074220	lincRNA	0.993529	6.74145e-07
XLOC_014108	lincRNA	0.993268	7.58973e-07
XLOC_033556	lincRNA	0.988997	3.30312e-06
XLOC_034515	lincRNA	0.987867	4.42443e-06
XLOC_057694	lincRNA	0.987778	4.52214e-06
XLOC_053748	lincRNA	0.987739	4.56585e-06
XLOC_105932	lincRNA	0.987486	4.85297e-06
XLOC_091363	lincRNA	0.987477	4.86367e-06
XLOC_091485	lincRNA	0.987375	4.98293e-06
XLOC_010799	lincRNA	0.98731	5.0602e-06
XLOC_103781	lincRNA	0.98728	5.09566e-06
XLOC_116340	lincRNA	0.987235	5.14998e-06
XLOC_114768	lincRNA	0.986984	5.45962e-06
XLOC_109313	lincRNA	0.986853	5.62562e-06
XLOC_120478	lincRNA	0.986798	5.69611e-06
XLOC_099304	lincRNA	0.986791	5.70526e-06
XLOC_023321	lincRNA	0.986753	5.7536e-06
XLOC_012514	lincRNA	0.986718	5.79918e-06
XLOC_033911	lincRNA	0.98665	5.88918e-06
XLOC_015061	lincRNA	0.986494	6.09724e-06
XLOC_116339	lincRNA	0.986451	6.15487e-06
XLOC_045813	lincRNA	0.986375	6.25937e-06
XLOC_094683	lincRNA	0.98631	6.34861e-06
XLOC_075923	lincRNA	0.986301	6.36137e-06
XLOC_079654	lincRNA	0.985961	6.8448e-06
XLOC_060935	lincRNA	0.985816	7.05851e-06
XLOC_093385	lincRNA	0.985805	7.07439e-06
XLOC_062580	lincRNA	0.985797	7.08653e-06

## Sheet: 8-cell top100
id	type	moduleColor	MM.blue	p.MM.blue
XLOC_033637	mRNA	blue	0.997791	2.68923e-08
XLOC_064810	mRNA	blue	0.997649	3.24191e-08
XLOC_031808	mRNA	blue	0.99764	3.28103e-08
XLOC_081326	mRNA	blue	0.997585	3.51351e-08
XLOC_061311	mRNA	blue	0.997579	3.53947e-08
XLOC_086870	mRNA	blue	0.997494	3.92615e-08
XLOC_009290	mRNA	blue	0.997493	3.93241e-08
XLOC_106713	mRNA	blue	0.997457	4.10183e-08
XLOC_000935	mRNA	blue	0.997445	4.16252e-08
XLOC_000934	mRNA	blue	0.997443	4.17261e-08
XLOC_081618	mRNA	blue	0.997428	4.24764e-08
XLOC_095937	mRNA	blue	0.997421	4.27983e-08
XLOC_049379	mRNA	blue	0.997404	4.36761e-08
XLOC_095333	mRNA	blue	0.997313	4.84005e-08
XLOC_103282	mRNA	blue	0.9973	4.91317e-08
XLOC_114200	mRNA	blue	0.997288	4.97385e-08
XLOC_072884	mRNA	blue	0.997276	5.04305e-08
XLOC_109825	mRNA	blue	0.997249	5.1934e-08
XLOC_000936	mRNA	blue	0.997247	5.2027e-08
XLOC_087737	mRNA	blue	0.997232	5.28901e-08
XLOC_068058	mRNA	blue	0.997219	5.36831e-08
XLOC_045684	mRNA	blue	0.997208	5.42856e-08
XLOC_030465	mRNA	blue	0.997205	5.44747e-08
XLOC_083509	mRNA	blue	0.997177	5.61274e-08
XLOC_080545	mRNA	blue	0.997174	5.62747e-08
XLOC_104349	mRNA	blue	0.997146	5.80224e-08
XLOC_055675	mRNA	blue	0.997141	5.83043e-08
XLOC_068832	mRNA	blue	0.99714	5.83361e-08
XLOC_049378	mRNA	blue	0.997126	5.92141e-08
XLOC_013674	mRNA	blue	0.997115	5.98949e-08
XLOC_036089	mRNA	blue	0.997095	6.11452e-08
XLOC_022225	mRNA	blue	0.997085	6.18191e-08
XLOC_082308	mRNA	blue	0.997071	6.26899e-08
XLOC_121069	mRNA	blue	0.997063	6.32224e-08
XLOC_120545	mRNA	blue	0.997048	6.41702e-08
XLOC_092300	mRNA	blue	0.997038	6.4843e-08
XLOC_114861	mRNA	blue	0.997016	6.62616e-08
XLOC_107788	mRNA	blue	0.997002	6.71865e-08
XLOC_032145	mRNA	blue	0.997001	6.72605e-08
XLOC_107748	mRNA	blue	0.996994	6.77505e-08
XLOC_016662	mRNA	blue	0.996975	6.90501e-08
XLOC_118991	mRNA	blue	0.99696	7.00619e-08
XLOC_059033	mRNA	blue	0.99693	7.2192e-08
XLOC_068537	mRNA	blue	0.996926	7.24545e-08
XLOC_023219	mRNA	blue	0.996916	7.31876e-08
XLOC_059300	mRNA	blue	0.996914	7.33272e-08
XLOC_081890	mRNA	blue	0.996913	7.34015e-08
XLOC_050315	mRNA	blue	0.996885	7.53966e-08
XLOC_118134	mRNA	blue	0.996844	7.84043e-08
XLOC_044686	mRNA	blue	0.996843	7.85051e-08
XLOC_054398	mRNA	blue	0.996791	8.2436e-08
XLOC_068044	mRNA	blue	0.996782	8.30733e-08
XLOC_100258	mRNA	blue	0.996748	8.5769e-08
XLOC_120775	mRNA	blue	0.996736	8.67297e-08
XLOC_064725	mRNA	blue	0.99672	8.79983e-08
XLOC_045683	mRNA	blue	0.996701	8.95203e-08
XLOC_030464	mRNA	blue	0.996684	9.09246e-08
XLOC_109919	mRNA	blue	0.996681	9.11369e-08
XLOC_117993	mRNA	blue	0.996675	9.16393e-08
XLOC_099958	mRNA	blue	0.996626	9.58074e-08
XLOC_058009	mRNA	blue	0.996579	9.98537e-08
XLOC_074143	mRNA	blue	0.996538	1.03492e-07
XLOC_094704	mRNA	blue	0.996495	1.07377e-07
XLOC_107013	mRNA	blue	0.996483	1.08484e-07
XLOC_052158	mRNA	blue	0.996479	1.08869e-07
XLOC_058530	mRNA	blue	0.996463	1.10369e-07
XLOC_078831	mRNA	blue	0.996463	1.10372e-07
XLOC_046234	mRNA	blue	0.99646	1.10579e-07
XLOC_061077	mRNA	blue	0.996459	1.10744e-07
XLOC_059299	mRNA	blue	0.996449	1.11622e-07
XLOC_080373	mRNA	blue	0.996421	1.14334e-07
XLOC_030509	mRNA	blue	0.996416	1.14759e-07
XLOC_094755	mRNA	blue	0.99641	1.15381e-07
XLOC_012314	mRNA	blue	0.996409	1.15502e-07
XLOC_094756	mRNA	blue	0.996408	1.15536e-07
XLOC_046317	mRNA	blue	0.9964	1.16341e-07
XLOC_044687	mRNA	blue	0.996391	1.17213e-07
XLOC_081244	mRNA	blue	0.996386	1.17705e-07
XLOC_041865	lincRNA	blue	0.997426	4.25648e-08
XLOC_120647	lincRNA	blue	0.997249	5.19624e-08
XLOC_066704	lincRNA	blue	0.997247	5.20357e-08
XLOC_054378	lincRNA	blue	0.997142	5.82482e-08
XLOC_023600	lincRNA	blue	0.996973	6.92112e-08
XLOC_089172	lincRNA	blue	0.996943	7.12782e-08
XLOC_115631	lincRNA	blue	0.99694	7.14572e-08
XLOC_021993	lincRNA	blue	0.996935	7.17976e-08
XLOC_033274	lincRNA	blue	0.996869	7.65822e-08
XLOC_076247	lincRNA	blue	0.996811	8.08528e-08
XLOC_053878	lincRNA	blue	0.996791	8.24216e-08
XLOC_044986	lincRNA	blue	0.996768	8.41647e-08
XLOC_081590	lincRNA	blue	0.99673	8.71811e-08
XLOC_072034	lincRNA	blue	0.996695	9.00196e-08
XLOC_052010	lincRNA	blue	0.996685	9.08402e-08
XLOC_119671	lincRNA	blue	0.996679	9.13259e-08
XLOC_026754	lincRNA	blue	0.996664	9.25636e-08
XLOC_013611	lincRNA	blue	0.996623	9.60706e-08
XLOC_079793	lincRNA	blue	0.99659	9.88385e-08
XLOC_109843	lincRNA	blue	0.996571	1.00528e-07
XLOC_032335	lincRNA	blue	0.996564	1.01197e-07
XLOC_046345	lincRNA	blue	0.996485	1.08321e-07

## Sheet: morula top100
Identification and functional analysis of long intergenic noncoding RNA genes in porcine pre-implantation embryonic development Jingyu Li, Zhengling Gao, Xingyu Wang, Hongbo Liu, Yan Zhang, Zhonghua Liu
Supplementary Table S4. Hub genes in each developmental stage specific modules.
id	type	moduleColor	MM.grey60	p.MM.grey60
XLOC_080777	mRNA	grey60	0.997469	4.04709e-08
XLOC_053945	mRNA	grey60	0.997443	4.17339e-08
XLOC_072387	mRNA	grey60	0.997361	4.58657e-08
XLOC_041233	mRNA	grey60	0.997336	4.71664e-08
XLOC_015498	mRNA	grey60	0.997323	4.78827e-08
XLOC_012752	mRNA	grey60	0.997322	4.79033e-08
XLOC_101563	mRNA	grey60	0.997319	4.80853e-08
XLOC_036752	mRNA	grey60	0.9973	4.9089e-08
XLOC_030218	mRNA	grey60	0.997289	4.97006e-08
XLOC_115278	mRNA	grey60	0.997279	5.02863e-08
XLOC_031193	mRNA	grey60	0.997261	5.12912e-08
XLOC_054753	mRNA	grey60	0.997242	5.23482e-08
XLOC_108969	mRNA	grey60	0.997236	5.26921e-08
XLOC_048194	mRNA	grey60	0.997231	5.29509e-08
XLOC_063623	mRNA	grey60	0.997225	5.3303e-08
XLOC_057820	mRNA	grey60	0.997199	5.47947e-08
XLOC_108967	mRNA	grey60	0.997175	5.62392e-08
XLOC_030876	mRNA	grey60	0.997149	5.7798e-08
XLOC_095591	mRNA	grey60	0.997139	5.83908e-08
XLOC_018201	mRNA	grey60	0.997137	5.85462e-08
XLOC_031663	mRNA	grey60	0.997135	5.8645e-08
XLOC_082741	mRNA	grey60	0.997096	6.10655e-08
XLOC_063837	mRNA	grey60	0.997068	6.28718e-08
XLOC_108968	mRNA	grey60	0.997064	6.31366e-08
XLOC_057759	mRNA	grey60	0.997022	6.58956e-08
XLOC_041668	mRNA	grey60	0.997008	6.68295e-08
XLOC_115395	mRNA	grey60	0.996942	7.13604e-08
XLOC_030938	mRNA	grey60	0.996927	7.241e-08
XLOC_103127	mRNA	grey60	0.996893	7.48088e-08
XLOC_041669	mRNA	grey60	0.996868	7.65949e-08
XLOC_061901	mRNA	grey60	0.996858	7.73898e-08
XLOC_092468	mRNA	grey60	0.996847	7.81906e-08
XLOC_033572	mRNA	grey60	0.996808	8.11174e-08
XLOC_103708	mRNA	grey60	0.996751	8.54952e-08
XLOC_068110	mRNA	grey60	0.996747	8.5873e-08
XLOC_108348	mRNA	grey60	0.996645	9.41562e-08
XLOC_058476	mRNA	grey60	0.996643	9.43444e-08
XLOC_115394	mRNA	grey60	0.996627	9.57039e-08
XLOC_091505	mRNA	grey60	0.996586	9.9193e-08
XLOC_010853	mRNA	grey60	0.996544	1.02931e-07
XLOC_068534	mRNA	grey60	0.996536	1.03613e-07
XLOC_053944	mRNA	grey60	0.996507	1.06238e-07
XLOC_112166	mRNA	grey60	0.996504	1.0651e-07
XLOC_038699	mRNA	grey60	0.996421	1.14327e-07
XLOC_118402	mRNA	grey60	0.996408	1.1557e-07
XLOC_031664	mRNA	grey60	0.9964	1.16281e-07
XLOC_069806	mRNA	grey60	0.996392	1.17062e-07
XLOC_033757	mRNA	grey60	0.996328	1.23479e-07
XLOC_076060	mRNA	grey60	0.996301	1.26163e-07
XLOC_108454	mRNA	grey60	0.996267	1.29672e-07
XLOC_042261	mRNA	grey60	0.996171	1.39963e-07
XLOC_086504	mRNA	grey60	0.996162	1.4093e-07
XLOC_101162	mRNA	grey60	0.996115	1.46126e-07
XLOC_082742	mRNA	grey60	0.995995	1.60078e-07
XLOC_094249	mRNA	grey60	0.995977	1.62299e-07
XLOC_053804	mRNA	grey60	0.995902	1.71503e-07
XLOC_100437	mRNA	grey60	0.995824	1.8151e-07
XLOC_037961	mRNA	grey60	0.995812	1.83091e-07
XLOC_083337	mRNA	grey60	0.99581	1.83281e-07
XLOC_048132	mRNA	grey60	0.995774	1.88121e-07
XLOC_094741	mRNA	grey60	0.995747	1.91673e-07
XLOC_015603	mRNA	grey60	0.995701	1.98055e-07
XLOC_042907	mRNA	grey60	0.995544	2.20384e-07
XLOC_031730	mRNA	grey60	0.995515	2.24732e-07
XLOC_091245	mRNA	grey60	0.995464	2.32594e-07
XLOC_115011	mRNA	grey60	0.995413	2.4043e-07
XLOC_082764	mRNA	grey60	0.995403	2.41986e-07
XLOC_074123	mRNA	grey60	0.995376	2.463e-07
XLOC_082738	mRNA	grey60	0.995375	2.46546e-07
XLOC_082763	mRNA	grey60	0.995362	2.48573e-07
XLOC_074859	mRNA	grey60	0.995352	2.50194e-07
XLOC_068457	mRNA	grey60	0.995304	2.57977e-07
XLOC_113199	mRNA	grey60	0.995296	2.59346e-07
XLOC_045534	mRNA	grey60	0.995294	2.59618e-07
XLOC_119854	mRNA	grey60	0.995241	2.68554e-07
XLOC_108347	mRNA	grey60	0.995184	2.78179e-07
XLOC_094845	mRNA	grey60	0.995173	2.80149e-07
XLOC_072838	mRNA	grey60	0.995139	2.86161e-07
XLOC_100465	mRNA	grey60	0.995131	2.87477e-07
XLOC_035067	mRNA	grey60	0.995126	2.88332e-07
XLOC_006443	mRNA	grey60	0.995125	2.88523e-07
XLOC_095569	mRNA	grey60	0.995073	2.97921e-07
XLOC_064836	mRNA	grey60	0.995051	3.01859e-07
XLOC_115999	mRNA	grey60	0.994939	3.22926e-07
XLOC_035670	lincRNA	grey60	0.997322	4.79004e-08
XLOC_089100	lincRNA	grey60	0.996943	7.12676e-08
XLOC_113465	lincRNA	grey60	0.996657	9.31764e-08
XLOC_093620	lincRNA	grey60	0.996515	1.05581e-07
XLOC_041440	lincRNA	grey60	0.996387	1.17577e-07
XLOC_022955	lincRNA	grey60	0.996251	1.31413e-07
XLOC_042309	lincRNA	grey60	0.996237	1.32887e-07
XLOC_076569	lincRNA	grey60	0.996026	1.56391e-07
XLOC_043269	lincRNA	grey60	0.995788	1.86233e-07
XLOC_033344	lincRNA	grey60	0.995753	1.90917e-07
XLOC_092981	lincRNA	grey60	0.995746	1.91797e-07
XLOC_081228	lincRNA	grey60	0.995615	2.10119e-07
XLOC_023665	lincRNA	grey60	0.995291	2.60107e-07
XLOC_015076	lincRNA	grey60	0.995188	2.77543e-07
XLOC_003652	lincRNA	grey60	0.995104	2.92335e-07
XLOC_120866	lincRNA	grey60	0.995031	3.05668e-07
