# Supplementary material for: Identification and functional analysis of long intergenic noncoding RNA genes in porcine pre-implantation embryonic development
Source: Sci Rep. 2016 Dec 6;6:38333. doi: 10.1038/srep38333 (PMC5138625; doi:10.1038/srep38333)
Supplement: Supplementary Dataset 5 [file srep38333-s6.xls]

## Sheet: Sheet1
Identification and functional analysis of long intergenic noncoding RNA genes in porcine pre-implantation embryonic development Jingyu Li, Zhengling Gao, Xingyu Wang, Hongbo Liu, Yan Zhang, Zhonghua Liu
Supplementary TableS5. Primers sequences
Used for	Name	Sequence
qPCR	TCONS_00020255-F	GGAACTCCTTGGCCTCAACTGTC
	TCONS_00020255-R	CGGAATCTTCTCTGAGTTTTCATGTTAG
	TCONS_00166370-F	CTGAGAGCTTTGACCTTGATTGCC
	TCONS_00166370-R	CAGTATGGAAGAAGATACATTGGAACCAC
	TCONS_00193201-F	TTAAAGGAGTCCCAAGGGGTAAGAG
	TCONS_00193201-R	ATTGCACTGATGGAAAGGGGC
	TCONS_00144525-F	CACTCATTCATTGCTCAAAGTCATCC
	TCONS_00144525-R	TTCTCATGCAGCTCATGTTCAGTCTAC
	TCONS_00014610-F	CCAGCAGCATAATAACCTCGGG
	TCONS_00014610-R	GGCCTGGCCAAAGTGGATCT
	TCONS_00017595-F	AACCTGGATGGATAATCTCAACTGAC
	TCONS_00017595-R	TGTCAACACAACCATCAGAGGCA
	TCONS_00022128-F	TGCCCCTCAAGATGTCACCG
	TCONS_00022128-R	TAGCCAGGCGCTTACAGCAA
	TCONS_00034204-F	GAAGTCGAACAACCCCAGGC
	TCONS_00034204-R	AACGGGTGTGATCTGACTCTGCT
	TCONS_00050567-F	CCTCCACCCATCTTCCCAAC
	TCONS_00050567-R	GTCACAGACAGCACTCATCTAGGACA
	TCONS_00051338-F	AATCTATTGCCGCTAAGTACTCCG
	TCONS_00051338-R	TCCATGTTCTTCGCCAGCTTT
	TCONS_00052414-F	GCAATGGAACAGGAGCAAGAGG
	TCONS_00052414-R	CAAACTCACTCCAGTAACAGTAATGGG
	TCONS_00071835-F	TTTGCTGACTCCGGCATATTGT
	TCONS_00071835-R	GCATCAAAGGATGATCTTGATCTGA
SSRT-PCR	TCONS_00020255-F	GGAACTCCTTGGCCTCAACTGTC
	TCONS_00020255-F1	CTGGTGCCATCCGCTCTGTGT
	TCONS_00020255-R1	CTTTCCTTGTAAATCCTAAGACCTCAG
	TCONS_00020255-F2	GAACCCATCCCTTCTATGTCTGC
	TCONS_00020255-R2	AAGGTGACACAGAGCGGATGGC
	TCONS_00166370-F1	ATACTGCCTTCTGATGCTCATCTTCTG
	TCONS_00166370-R1	CCAGTGACCCAGCAATCTAATGAAG
	TCONS_00166370-F2	GTTGTCAGCTCACTGAGAGCTTTGAC
	TCONS_00166370-R2	TATGGAAGAAGATACATTGGAACCACTG
