# Supplementary material for: Identification and functional analysis of long intergenic noncoding RNA genes in porcine pre-implantation embryonic development
Source: Sci Rep. 2016 Dec 6;6:38333. doi: 10.1038/srep38333 (PMC5138625; doi:10.1038/srep38333)
Supplement: Supplementary Dataset 6 [file srep38333-s7.xls]

## Sheet: TCONS_00166370
Identification and functional analysis of long intergenic noncoding RNA genes in porcine pre-implantation embryonic development Jingyu Li, Zhengling Gao, Xingyu Wang, Hongbo Liu, Yan Zhang, Zhonghua Liu
Supplementary Table S6. The related genes of TCONS_00168370 and TCONS_00020255.
weight	fromAltName
0.764834	IL6R
0.764615	BCR
0.763976	ERCC4
0.763641	ST3GAL1
0.763637	OCRL
0.76345	OTOP1
0.763343	PRPF6
0.763328	CDC7
0.762932	OSBP
0.762825	FAM102B
0.762573	CDHR5
0.762499	DOCK8
0.762102	NAA25
0.761919	C14orf2
0.761865	SERTAD4
0.761553	SPAG4
0.761439	SHPRH
0.761418	CALHM1
0.760981	LONRF3
0.760929	SHPRH
0.760839	GTF3C3
0.760764	NOVA2
0.760658	DDX60
0.760646	SYT6
0.76046	TBC1D8B
0.760426	LIN28
0.760405	ARID3B
0.760395	MECP2
0.760247	CTNNA2
0.760223	RIF1
0.76003	TCEAL7
0.759647	BFSP2
0.759628	BPIFA3
0.759528	NKTR
0.759172	TOR4A
0.759091	AMHR2
0.758954	MIP
0.7589	GPR126
0.758737	MIP
0.758215	C16orf95
0.758186	GPATCH2L
0.758182	C15orf59
0.758069	TRIP11
0.758059	NGFR
0.758017	MLLT1
0.75785	KREMEN1
0.757812	MOV10L1
0.757684	CDC42BPB
0.757394	CCND1
0.757392	LINGO1
0.757384	CUBN
0.757381	CDH22
0.757372	PLCB3
0.757332	ATG16L2
0.757317	DDX60
0.757315	WSCD1
0.757311	CLEC19A
0.757309	DENND4A
0.75729	GGA2
0.757239	DISP2
0.756821	TCEAL7
0.754835	MAG
0.754589	B4GALNT1
0.753129	MCM2
0.752892	EXOG
0.750212	GEMIN6
0.749436	MIP
0.749186	PPP1R12B
0.749108	MYO1B
0.746694	ADK
0.745318	PRDM4
0.745236	BGN
0.74377	PPP1R12B
0.738982	C6orf222
0.734934	UBXN8
0.733473	ZSCAN20
0.731835	SYTL5
0.729941	KIAA1549
0.726919	APBB2
0.726869	DSP
0.726815	ATOH1
0.726197	ATOH1
0.725174	FBXO2
0.719291	TRIP11
0.714851	VPS53
0.714694	TTC7A
0.714261	SALL3
0.713952	GABRA5
0.71389	ALCAM
0.703835	CLIP4
0.693834	CD109
0.693317	RBM19
0.692438	ANKRD40
0.692135	PFDN1
0.688147	IDO1
0.68595	DOCK9
0.682638	CACNG6
0.676261	PRICKLE2
0.675469	C1orf27
0.672289	FEZF1
0.671958	ALCAM
0.66827	SUPT20H
0.667478	CPT1A
0.664037	ARFGAP3
0.657924	AGGF1
0.647512	UBXN8
0.647475	FEZF1
0.647229	PKN2
0.641967	KRBOX4
0.641336	CLCN6
0.635729	SCNN1A
0.631222	MATN3
0.625353	SLC9A5
0.62323	SPC25
0.622335	LRRC73
0.611477	MAN1A1
0.610578	ZDHHC14
0.608537	MAK
0.60672	NRXN2
0.605237	CD99L2
0.603867	PLCB3
0.603034	XPR1
0.602659	RASGRF2
0.594149	DCTN5
0.590997	TAGLN
0.586754	TAGLN
0.582996	SUPT20H
0.575886	TMX3
0.574602	LRRC73
0.573875	GRIA3
0.565843	ZFPL1
0.553159	FOXA2
0.551244	CELF4
0.545164	GOSR1
0.540803	TRAPPC9
0.539954	PSMC3
0.537619	BRSK1
0.536241	CCDC60
0.523308	CLEC19A
0.522167	IL25
0.520062	ZNF75D
0.517905	PODXL
0.516475	ITGB7
0.514435	SMYD5
0.512638	ITPKC
0.511333	E2F6
0.502015	WNT3A
0.499623	GPATCH1
0.499312	RAB39A
0.497742	ZNF32
0.494841	MAPK9
0.47578	E2F5
0.470857	ATG13
0.464706	GCC2
0.459779	SLC9A6
0.45858	FAM65A
0.450302	UTP6
0.450225	LAS1L
0.439435	FOXA2
0.435805	PDPK1
0.433583	KIF21A
0.432699	C17orf53
0.423433	AEBP2
0.420911	DDIT4L
0.419723	SEZ6L
0.410435	UBXN8
0.410298	PTAR1
0.409352	LAYN
0.407658	SRBD1
0.407294	SPC25
0.406474	MTBP
0.388155	ADAD1
0.387	EYA2
0.380131	ZNF75D
0.379813	CFAP20
0.376129	TOMM70A
0.372983	SNRNP35
0.371398	ATP13A1
0.363552	LRP11
0.360894	SNAPC1
0.360826	CFAP20
0.358963	ACOX3
0.354972	NPTX2
0.347361	THBS3
0.345674	ZNF451
0.340643	MARCH3
0.319668	SLC39A9
0.318449	CACNG6
0.315073	ANO6
0.310159	DOPEY2
0.304407	MORF4L1
0.296432	NDUFAF5
0.295341	MLF1
0.292924	ELMOD2
0.292555	MOV10L1
0.287808	C17orf53
0.286632	CCND1
0.285037	POP5
0.28397	TAGLN
0.282589	COPS8
0.28009	WNT3A
0.277079	MARCO
0.275751	FAM214B
0.263769	GAK
0.255506	TBC1D8B
0.255014	DCAF7
0.242752	GOSR1
0.239681	ADCY4
0.237339	IKZF2
0.235916	ACSM3
0.231646	PPP1R16B
0.230332	SLC25A48
0.229474	MYOM1
0.228953	CYFIP2
0.228051	OPA1
0.224433	COPS8
0.217321	ATG13
0.215908	PDK2
0.211575	ARID5A
0.207988	WDR3
0.207724	MDC1
0.205774	GALNT11
0.205654	SCAMP5
0.19779	LAS1L
0.197249	LMNB2
0.196605	EYA3
0.194272	SMARCAD1
0.194269	CFAP20
0.193442	DNAJC18
0.191868	NPR1
0.191212	MORF4L1
0.188088	PPAP2B
0.182539	SLC25A48
0.176539	CCDC47
0.176464	HINFP
0.175791	PNPLA8
0.175192	ARID5A
0.174	MAGI1
0.171898	HBS1L
0.169788	GALNT16
0.167741	HINFP
0.167584	ZNF292
0.164197	ETV2
0.161902	ISCA1
0.159676	FAF2
0.157968	R3HCC1L
0.156994	ARHGAP25
0.153148	EXD2
0.152684	FNBP1
0.148923	RGS10
0.148597	ERICH1
0.145558	AFTPH
0.142522	PASD1
0.138764	MTO1
0.138719	XPOT
0.135435	MTO1
0.134977	SUPT20H
0.133387	WDR91
0.127477	ITPRIP
0.125823	MICU1
0.123788	SMARCAD1
0.119913	LUC7L3
0.119733	GDAP2
0.119717	SCAMP5
0.116253	MORF4L1
0.115083	POP5
0.111604	POP5
0.110237	PIF1
0.107401	LAS1L
0.104733	SERPINE3
0.102797	SNAPC1
0.100308	FNBP1
0.0971107	SYTL5
0.0949441	XPOT
0.0942861	ZBTB11
0.093774	ANXA7
0.0922967	MLF1
0.0914916	ESRRG
0.0908349	GPATCH11
0.0876167	ZBTB48
0.0871368	OAT
0.0867757	LAS1L
0.0847697	CSPG5
0.0838848	POLR2K
0.0809919	PRRX2
0.0805496	SMARCAD1
0.0771476	SGSM2
0.0771344	CCDC60
0.0759949	PCYT1A
0.0740322	ARFGEF2
0.071209	SUPT20H
0.0676617	ING4
0.0660119	CCDC60
0.0654019	RGS10
0.0647555	HBS1L
0.0613913	PDK2
0.0609163	VPS39
0.05978	SHF
0.0575866	MARCO
0.0558687	CCDC60
0.0536122	PIF1
0.0527481	SUPV3L1
0.047281	ENTPD7
0.0472473	DCAF7
0.0429984	STOM
0.0429736	SUPV3L1
0.0414026	TMEM178B
0.0406719	HDLBP
0.0374182	KDELR1
0.0360669	NDUFB3
0.0349382	MARCO
0.0338427	DAXX
0.0324039	SLC25A48
0.0316489	HS3ST5
0.0315693	ZNF576
0.0315016	RRP9
0.0303915	ZNF197
0.0289861	ARFGEF2
0.0253541	ARHGAP25
0.0245084	NCF2
0.0239011	CRIM1
0.0230306	SLC41A3
0.0213509	HUWE1

## Sheet: TCONS_00020255
Identification of long intergenic noncoding RNA genes and their potential association with pre-implantation embryonic development in pig Jingyu Li, Zhengling Gao, Xingyu Wang, Hongbo Liu, Yan Zhang, Zhonghua Liu
Supplementary Table S7. The related genes of TCONS_00168370 and TCONS_00020255.
weight	fromAltName
0.757228	IL6R
0.756935	BCR
0.756839	ERCC4
0.756524	ST3GAL1
0.756521	OCRL
0.756345	OTOP1
0.756245	PRPF6
0.755858	OSBP
0.755519	CDHR5
0.755494	CDC7
0.755474	FAM102B
0.75545	DOCK8
0.754903	C14orf2
0.754853	SERTAD4
0.754558	SPAG4
0.754451	SHPRH
0.754431	CALHM1
0.754281	NAA25
0.754018	LONRF3
0.753969	SHPRH
0.753814	NOVA2
0.753702	SYT6
0.753679	GTF3C3
0.753618	DDX60
0.753527	TBC1D8B
0.753495	LIN28
0.753465	MECP2
0.753459	ARID3B
0.753326	CTNNA2
0.753302	RIF1
0.75312	TCEAL7
0.752758	BFSP2
0.75274	BPIFA3
0.752646	NKTR
0.752308	TOR4A
0.752232	AMHR2
0.752103	MIP
0.752052	GPR126
0.751897	MIP
0.751402	C16orf95
0.751375	GPATCH2L
0.751371	C15orf59
0.751265	TRIP11
0.751255	NGFR
0.751215	MLLT1
0.751057	KREMEN1
0.751021	MOV10L1
0.7509	CDC42BPB
0.750032	DENND4A
0.749991	DDX60
0.749646	PLCB3
0.749518	CUBN
0.749373	LINGO1
0.74931	CCND1
0.749106	CDH22
0.749074	ATG16L2
0.749061	WSCD1
0.749058	CLEC19A
0.749041	GGA2
0.749008	TCEAL7
0.749	DISP2
0.747102	MCM2
0.746522	MAG
0.746431	B4GALNT1
0.746019	PPP1R12B
0.744808	EXOG
0.74314	PRDM4
0.742757	BGN
0.74241	GEMIN6
0.742262	MIP
0.740208	MYO1B
0.73949	PPP1R12B
0.739334	ADK
0.731713	C6orf222
0.728478	KIAA1549
0.727199	ATOH1
0.726152	ATOH1
0.725145	ZSCAN20
0.723552	SYTL5
0.719103	DSP
0.717991	UBXN8
0.717149	APBB2
0.716381	FBXO2
0.716347	GABRA5
0.71111	TRIP11
0.708512	VPS53
0.707784	ALCAM
0.706215	TTC7A
0.704527	SALL3
0.699432	CD109
0.694903	CLIP4
0.688648	ANKRD40
0.685934	PFDN1
0.685344	RBM19
0.680727	IDO1
0.678707	ALCAM
0.67802	DOCK9
0.677372	C1orf27
0.671671	CACNG6
0.667884	FEZF1
0.6662	PRICKLE2
0.660106	CPT1A
0.657976	SUPT20H
0.653311	AGGF1
0.653309	ARFGAP3
0.643506	MATN3
0.641955	FEZF1
0.638225	PKN2
0.6381	SLC9A5
0.634114	CLCN6
0.632152	KRBOX4
0.631856	UBXN8
0.628671	SCNN1A
0.627686	LRRC73
0.625821	SPC25
0.618726	PLCB3
0.604047	DCTN5
0.601314	MAN1A1
0.601228	ZDHHC14
0.599603	MAK
0.597537	CD99L2
0.597475	NRXN2
0.595698	XPR1
0.595455	RASGRF2
0.581418	TAGLN
0.577297	TAGLN
0.575707	SUPT20H
0.569648	CELF4
0.565799	FOXA2
0.56527	LRRC73
0.564455	TMX3
0.563433	GRIA3
0.556438	ZFPL1
0.550354	GOSR1
0.545231	CCDC60
0.543428	CLEC19A
0.538945	PSMC3
0.533573	ITPKC
0.531706	TRAPPC9
0.527422	BRSK1
0.527278	PODXL
0.526073	ZNF75D
0.523311	SMYD5
0.515977	IL25
0.509157	WNT3A
0.507784	ITGB7
0.504371	E2F6
0.494607	MAPK9
0.492578	GPATCH1
0.491621	RAB39A
0.489398	ZNF32
0.469594	E2F5
0.467513	LAS1L
0.461914	ATG13
0.459772	UTP6
0.457728	GCC2
0.453243	FAM65A
0.451859	SLC9A6
0.448059	FOXA2
0.432539	SPC25
0.431822	DDIT4L
0.429923	PDPK1
0.427462	C17orf53
0.427024	AEBP2
0.424927	KIF21A
0.415182	PTAR1
0.411956	SEZ6L
0.411119	LAYN
0.400867	MTBP
0.400257	SRBD1
0.397391	UBXN8
0.394567	EYA2
0.388837	ADAD1
0.386856	ZNF75D
0.386067	CFAP20
0.385741	SNRNP35
0.385389	ACOX3
0.375032	CFAP20
0.367857	TOMM70A
0.358827	ATP13A1
0.3582	LRP11
0.35378	SNAPC1
0.353053	ZNF451
0.350076	NPTX2
0.339429	THBS3
0.336267	MARCH3
0.323725	MORF4L1
0.322459	MLF1
0.319495	SLC39A9
0.31243	POP5
0.310877	ANO6
0.310761	CACNG6
0.307225	WNT3A
0.304704	NDUFAF5
0.30208	DOPEY2
0.295869	COPS8
0.287425	MOV10L1
0.285762	ELMOD2
0.282257	FAM214B
0.282063	CCND1
0.280972	C17orf53
0.277767	TAGLN
0.270889	MARCO
0.26924	GAK
0.266501	ADCY4
0.263054	ACSM3
0.26121	GOSR1
0.251276	SLC25A48
0.249966	DCAF7
0.249683	TBC1D8B
0.231331	WDR3
0.231227	IKZF2
0.231143	COPS8
0.227375	PPP1R16B
0.223785	MYOM1
0.223428	CYFIP2
0.222312	OPA1
0.220794	SCAMP5
0.217856	ATG13
0.217822	DNAJC18
0.216165	LAS1L
0.213581	ARID5A
0.212692	EYA3
0.211414	PPAP2B
0.21047	SMARCAD1
0.208928	GALNT11
0.208037	PDK2
0.203882	MORF4L1
0.203863	MDC1
0.201331	SLC25A48
0.199677	CFAP20
0.194236	LMNB2
0.188578	NPR1
0.182683	MAGI1
0.181289	ARHGAP25
0.180499	HBS1L
0.17915	ARID5A
0.177739	CCDC47
0.176051	HINFP
0.171913	PNPLA8
0.169646	RGS10
0.168951	HINFP
0.168881	GALNT16
0.167834	R3HCC1L
0.166044	PASD1
0.166	ZNF292
0.164249	ETV2
0.164038	ISCA1
0.162022	MTO1
0.159116	FAF2
0.158528	MTO1
0.157515	FNBP1
0.153486	EXD2
0.146449	ERICH1
0.140041	AFTPH
0.1399	SMARCAD1
0.136936	POP5
0.135124	XPOT
0.134463	GDAP2
0.131831	WDR91
0.131778	MORF4L1
0.131741	SUPT20H
0.131538	PIF1
0.129632	ITPRIP
0.129332	POP5
0.121817	MICU1
0.12092	LAS1L
0.118702	LUC7L3
0.118036	FNBP1
0.116448	SCAMP5
0.112375	ZBTB11
0.103665	CSPG5
0.100956	SERPINE3
0.0998451	ESRRG
0.0992322	SNAPC1
0.0989624	LAS1L
0.0978394	ANXA7
0.096636	POLR2K
0.0959133	GPATCH11
0.094145	ZBTB48
0.0935162	SYTL5
0.0916152	XPOT
0.0902917	SMARCAD1
0.0901609	MLF1
0.0901409	PRRX2
0.0851249	PCYT1A
0.0848999	CCDC60
0.0845457	OAT
0.078976	SGSM2
0.0784849	RGS10
0.0778343	ARFGEF2
0.072473	CCDC60
0.0698542	SHF
0.0691908	SUPT20H
0.0685911	ING4
0.0684776	PIF1
0.067906	HBS1L
0.0644147	VPS39
0.0626408	CCDC60
0.0582901	PDK2
0.0564419	DCAF7
0.0560463	STOM
0.0550443	MARCO
0.0532846	HDLBP
0.0511492	SUPV3L1
0.0504899	ENTPD7
0.0461773	NDUFB3
0.0423935	HS3ST5
0.0421163	SUPV3L1
0.0396502	SLC25A48
0.0392728	TMEM178B
0.0380519	RRP9
0.0379275	ZNF197
0.0375278	ZNF576
0.0358723	KDELR1
0.034977	DAXX
0.0345729	ARHGAP25
0.0332806	ARFGEF2
0.0330864	MARCO
0.0308419	NCF2
0.0307075	CRIM1
0.0274629	HUWE1
0.0248955	RAB11FIP1
0.0247878	GAB3
0.0242009	SLC41A3
0.0223939	NUF2
0.021774	FAM58A
0.0205554	NDUFB3
